# Supplementary material for: Current status and influencing factors of nurses’ work engagement in Chinese tertiary hospitals: A latent profile analysis
Source: PLoS One. 2025 Apr 3;20(4):e0321398. doi: 10.1371/journal.pone.0321398 (PMC11967975; doi:10.1371/journal.pone.0321398)
Supplement: S1 Data — (XLSX) [file pone.0321398.s001.xlsx]

## Sheet: Sheet1
Gender	Marital or childbearing status	Highest education	Department	Professional title	Position	Mode of employment	Years of experience	Average monthly personal income	Whether on night shift	Reasons for choosing the nursing profession	Specialty Nurse Certification	Self-assessed health status	Self-assessment of sleep quality	Current work intensity	T1	T2	T3	T4	T5	T6	T7	T8	T9	work engagement	G1	G2	G3	G4	G5	G6	G7	G8	G9	G10	professional mission
2	3	2	2	3	1	1	3	3	1	2	2	2	2	2	4	5	4	4	5	3	4	5	4	38	5	4	4	5	4	4	4	3	4	4	41
2	3	2	1	3	1	1	3	3	1	2	1	2	3	3	4	3	2	2	2	2	2	2	2	21	3	2	2	2	2	3	3	3	3	3	26
2	1	2	1	2	1	1	2	3	1	3	1	2	2	2	5	3	3	3	5	2	4	3	4	32	4	5	4	4	5	5	5	3	5	5	45
2	1	2	1	2	1	1	2	3	1	2	1	1	1	2	5	5	5	5	5	5	5	5	5	45	5	5	5	5	5	5	5	5	5	5	50
2	3	2	2	2	1	1	4	3	1	2	1	1	1	3	5	4	4	4	4	4	4	4	4	37	4	4	4	4	5	5	5	5	4	5	45
2	1	2	3	1	1	1	1	1	2	1	3	1	1	2	4	4	4	4	4	4	4	4	4	36	4	4	4	4	4	4	4	4	4	4	40
2	2	2	1	3	1	1	2	2	1	2	1	1	1	2	4	4	2	2	2	2	2	2	2	22	3	3	3	3	3	3	3	3	3	3	30
2	3	2	2	3	1	1	3	2	1	2	1	1	3	2	5	4	4	3	5	3	3	3	3	33	4	4	4	4	4	4	4	4	4	4	40
2	3	2	3	3	1	1	4	4	2	1	1	1	2	3	5	5	5	5	5	5	5	5	5	45	4	5	4	4	4	5	5	4	5	4	44
2	3	2	2	4	2	1	3	2	1	1	1	1	1	2	3	4	3	3	3	3	3	3	3	28	3	3	4	4	5	4	4	5	4	3	39
2	1	2	4	2	1	1	1	3	1	1	1	1	2	3	4	4	2	3	4	3	4	2	4	30	4	4	4	4	5	5	5	3	4	4	42
2	3	2	4	3	1	1	3	4	1	2	2	2	2	3	5	4	3	4	5	4	4	3	4	36	3	3	4	4	4	4	4	4	4	4	38
2	3	2	3	3	1	1	3	3	2	2	2	1	1	3	5	5	5	5	5	3	5	5	5	43	5	5	5	5	5	5	5	5	5	5	50
1	3	2	5	3	2	2	4	4	2	3	2	1	1	3	4	4	3	4	4	4	4	4	4	35	4	4	4	4	4	4	4	4	4	5	41
2	3	2	1	3	1	1	3	3	1	2	1	1	2	2	5	4	3	4	3	3	3	3	3	31	4	5	5	5	5	5	4	4	4	4	45
2	3	2	4	2	1	1	2	4	1	1	1	2	1	3	4	4	3	3	4	4	4	3	4	33	3	3	4	4	3	3	3	3	3	3	32
2	1	2	1	2	1	1	2	3	1	2	1	2	2	2	4	4	4	4	4	4	4	4	4	36	4	4	4	4	4	4	4	4	4	4	40
2	3	2	2	4	1	1	4	3	2	2	3	1	2	2	4	3	1	3	4	4	4	3	4	30	4	4	3	4	4	4	4	3	4	5	39
2	4	2	1	1	1	1	3	1	1	1	1	1	2	2	4	4	4	4	4	4	4	4	4	36	4	4	4	4	4	4	4	4	4	4	40
2	1	3	4	3	1	1	2	4	1	2	1	2	2	3	5	4	3	4	4	4	4	4	4	36	3	4	3	4	4	4	4	4	4	4	38
2	3	2	1	2	1	1	4	3	1	3	1	2	2	2	4	3	3	3	3	3	3	3	3	28	3	3	3	3	3	4	4	4	4	4	35
2	3	2	1	3	1	1	4	3	1	2	2	1	1	2	5	5	5	5	4	4	4	5	5	42	5	5	5	5	5	5	5	5	5	5	50
2	3	2	2	2	1	1	2	4	1	2	3	1	1	2	4	4	3	4	5	5	5	5	5	40	4	4	4	5	5	5	5	5	4	5	46
2	3	2	2	3	1	1	3	3	1	1	1	1	1	2	5	4	3	3	2	2	4	3	4	30	3	4	4	4	5	5	5	5	5	5	45
2	3	2	1	3	1	1	2	2	1	2	2	2	2	2	5	5	3	4	4	4	4	4	4	37	4	4	4	4	5	5	5	5	5	5	46
2	2	2	1	2	1	1	3	3	1	1	1	1	2	2	4	4	3	3	4	4	4	4	4	34	4	4	4	4	4	5	4	4	4	4	41
2	2	2	2	2	1	1	2	3	1	2	1	1	1	2	5	5	5	5	5	5	5	5	5	45	5	5	5	5	5	5	5	5	5	5	50
2	3	2	3	3	3	1	4	2	2	2	1	1	1	2	4	3	1	3	4	3	3	3	3	27	2	2	2	2	2	2	2	2	2	2	20
2	1	2	2	2	1	2	2	1	1	2	1	1	3	2	4	4	1	1	2	1	1	1	1	16	2	2	2	2	4	4	4	4	4	2	30
2	1	1	2	1	1	1	2	1	1	2	1	2	3	2	3	3	3	3	3	3	3	3	3	27	3	3	3	3	3	3	3	3	3	3	30
2	1	2	3	2	1	1	2	3	1	3	1	2	2	3	3	3	1	2	2	2	3	3	2	21	3	3	3	4	4	4	4	3	3	3	34
2	3	1	6	2	1	1	3	2	2	1	1	1	2	2	5	5	5	5	5	5	5	5	5	45	5	5	5	5	5	5	5	5	5	5	50
2	3	2	7	4	3	2	4	3	2	1	2	2	2	2	4	4	3	3	3	3	3	3	3	29	3	3	3	3	3	4	4	4	4	3	34
2	3	2	1	3	1	1	3	1	2	2	2	2	1	3	3	3	3	3	3	3	3	3	3	27	3	3	3	3	3	3	3	3	3	3	30
2	3	2	7	3	3	1	3	2	2	1	2	1	1	2	4	4	3	3	4	4	4	4	4	34	3	4	4	4	4	4	4	4	4	4	39
2	3	2	7	2	1	1	3	1	2	2	2	1	3	3	4	4	3	3	4	3	3	4	4	32	4	4	3	4	4	4	4	4	4	4	39
2	4	2	1	3	1	2	4	4	1	3	2	2	1	2	5	4	2	3	4	3	2	3	3	29	3	2	2	2	4	4	4	3	3	3	30
2	1	2	3	3	1	1	3	3	1	3	1	2	2	3	4	3	3	3	3	3	2	3	3	27	3	3	3	3	3	3	3	4	3	3	31
2	3	2	1	3	1	1	3	1	2	1	1	1	1	3	5	3	1	1	1	1	1	1	1	15	2	3	2	2	4	3	2	2	3	3	26
2	2	1	1	2	1	1	2	1	1	1	1	2	3	3	5	4	3	3	3	3	4	4	3	32	3	3	3	3	3	3	3	3	3	3	30
2	1	2	2	1	1	1	1	2	1	3	1	1	1	2	4	4	4	4	4	4	4	4	4	36	4	4	4	4	4	4	4	4	4	4	40
2	3	2	6	2	2	1	3	2	2	2	1	1	1	2	5	5	5	5	5	4	4	4	4	41	4	4	4	4	4	5	4	4	4	4	41
2	3	2	7	4	2	2	3	3	2	2	2	1	2	2	5	4	3	3	4	4	3	3	3	32	3	3	3	3	3	4	4	4	4	4	35
2	3	2	6	2	1	1	3	2	2	2	1	1	2	2	3	3	3	3	3	3	3	3	3	27	3	3	3	3	3	3	3	3	3	3	30
2	2	2	6	2	1	1	2	2	2	2	1	1	2	2	4	4	4	4	4	4	4	4	4	36	4	4	4	4	4	4	4	4	4	4	40
2	3	2	3	4	2	1	4	3	2	2	1	2	3	2	4	3	2	3	3	3	3	3	3	27	2	2	2	3	3	3	3	3	3	3	27
2	3	2	7	2	1	1	2	1	1	1	1	1	2	2	5	3	3	3	3	3	5	3	4	32	5	5	5	5	5	5	5	5	5	5	50
2	1	2	1	2	1	1	2	2	1	2	1	1	1	2	4	4	4	4	4	4	4	4	4	36	4	4	4	4	4	4	4	4	4	4	40
2	2	1	6	3	1	1	4	1	2	2	1	1	2	1	5	5	5	5	5	5	5	5	5	45	5	5	5	5	5	5	5	5	5	5	50
2	3	2	1	3	1	1	4	2	2	2	2	1	2	2	4	4	3	4	4	3	4	4	4	34	4	4	4	4	4	4	4	4	4	4	40
2	3	2	6	2	1	1	2	1	2	2	1	2	1	2	5	5	1	1	5	4	3	1	3	28	3	2	3	3	4	4	5	5	4	3	36
2	3	1	5	2	1	1	2	2	1	2	1	1	1	2	5	5	3	5	3	3	4	3	3	34	3	3	3	3	5	5	5	5	5	5	42
2	3	2	1	2	1	1	2	2	2	2	1	2	2	3	3	4	3	3	4	3	2	2	3	27	3	2	3	3	3	3	3	3	2	3	28
2	3	1	6	4	2	2	4	2	2	1	1	1	1	2	5	1	4	4	5	5	5	5	5	39	4	4	4	4	5	5	5	5	5	5	46
2	4	2	3	2	1	1	2	2	2	2	1	2	3	2	4	3	4	4	3	3	4	3	4	32	4	4	4	4	4	4	4	4	4	4	40
1	1	1	4	1	1	1	1	1	1	1	1	1	1	3	5	5	3	3	3	3	4	3	4	33	5	4	5	5	4	5	5	5	5	5	48
2	3	2	3	4	1	2	4	4	2	2	2	1	1	3	4	3	4	4	4	4	4	4	5	36	4	4	3	4	5	5	5	5	5	5	45
2	3	2	3	3	1	1	4	3	2	2	1	1	2	3	4	4	4	4	5	4	3	4	4	36	3	3	3	4	5	5	4	4	5	4	40
2	3	2	7	2	1	1	3	1	2	2	1	1	1	3	5	5	5	5	5	5	5	5	5	45	5	5	5	5	5	5	5	5	5	5	50
1	1	1	5	1	1	1	1	1	1	2	1	2	3	3	4	4	1	1	2	1	5	3	4	25	2	3	3	3	4	4	4	2	4	4	33
2	3	2	3	2	1	1	3	1	2	2	1	2	3	2	4	4	4	5	5	5	5	5	5	42	5	5	5	5	5	5	5	5	5	5	50
1	1	1	1	2	1	1	2	2	1	2	1	2	1	3	4	4	1	2	4	2	2	2	2	23	2	2	2	3	4	4	4	4	3	3	31
1	1	2	4	2	1	1	2	1	1	2	2	2	1	2	4	4	2	3	4	3	4	3	4	31	4	4	3	3	4	4	4	4	4	4	38
2	2	2	1	2	1	1	2	1	1	2	1	1	2	3	4	4	2	2	4	3	3	3	3	28	3	4	3	3	5	5	5	4	3	3	38
1	1	1	2	2	1	1	2	3	1	1	1	2	2	3	4	4	2	3	3	3	3	3	3	28	2	3	3	3	4	4	4	4	4	4	35
2	3	2	2	3	2	2	3	2	2	2	1	1	2	2	5	4	4	4	5	4	5	5	5	41	5	5	5	5	5	5	5	5	5	5	50
2	3	2	1	2	1	1	2	1	1	2	1	2	3	3	4	3	3	3	3	3	3	4	3	29	3	3	3	3	3	3	4	4	4	4	34
2	3	2	3	3	1	1	2	3	1	1	2	1	2	2	5	4	3	3	4	3	4	3	4	33	4	4	4	4	4	4	4	4	3	4	39
2	3	2	3	3	1	1	3	3	1	1	2	2	3	3	5	3	3	3	4	3	3	3	4	31	3	3	3	4	4	4	4	4	4	4	37
2	3	2	1	4	2	2	4	4	2	3	1	1	2	3	4	5	4	4	4	4	5	5	5	40	4	5	4	5	5	5	5	5	4	5	47
2	3	2	1	2	1	1	2	2	2	2	1	2	1	2	4	3	2	3	3	2	4	3	3	27	4	3	3	4	4	4	4	4	3	4	37
2	3	2	3	2	1	1	2	1	1	2	1	1	1	2	3	3	2	3	4	3	3	3	2	26	3	4	3	4	5	3	5	4	4	3	38
2	3	2	3	3	1	1	3	2	2	1	2	1	2	3	5	5	5	4	5	5	5	5	5	44	4	4	4	4	4	4	4	4	4	4	40
2	3	2	2	3	2	1	3	3	2	2	1	2	3	3	4	3	3	3	4	3	3	3	4	30	4	3	4	4	5	5	5	4	4	4	42
2	3	2	3	2	1	1	2	3	1	3	1	2	2	2	5	3	3	4	4	2	4	4	4	33	4	4	4	4	4	4	4	4	4	4	40
2	1	2	7	1	1	1	1	1	2	2	1	2	2	2	2	2	3	1	2	2	3	3	3	21	3	3	3	2	3	3	2	2	2	2	25
2	1	1	3	2	1	1	2	1	1	2	2	3	3	2	4	2	1	1	4	3	3	2	3	23	2	2	2	2	4	4	3	3	5	3	30
2	1	2	5	2	1	1	3	1	1	2	1	2	2	2	5	3	2	4	3	3	4	4	3	31	3	4	3	2	5	5	5	4	4	4	39
2	3	2	1	2	1	1	3	1	2	2	1	1	1	2	3	3	3	3	3	3	3	3	3	27	3	3	3	3	3	3	3	3	3	3	30
2	3	2	2	3	1	1	4	1	2	2	1	1	1	3	4	3	3	3	4	3	4	3	4	31	3	4	3	4	4	4	5	5	5	5	42
2	3	2	7	3	1	1	4	1	2	2	1	1	2	2	5	5	3	5	3	3	3	3	3	33	5	3	3	3	3	3	3	5	3	3	34
2	3	2	4	2	1	1	2	2	1	2	1	1	2	3	4	4	3	3	4	3	5	4	4	34	4	4	4	4	4	4	4	4	4	4	40
2	3	2	2	3	1	1	3	3	1	2	1	1	2	2	4	4	4	3	3	3	4	4	4	33	4	4	4	4	4	4	4	4	4	4	40
2	4	2	4	2	1	1	2	1	1	1	2	2	3	3	4	4	3	3	3	3	5	5	5	35	4	4	4	4	4	4	4	4	4	4	40
2	3	2	2	4	1	2	4	4	2	2	1	2	2	2	4	4	5	4	4	4	4	4	4	37	4	4	4	4	4	4	4	5	5	5	43
2	3	2	2	3	1	1	3	3	1	2	1	1	1	2	4	4	2	4	3	3	4	3	3	30	3	4	4	4	4	4	4	4	4	4	39
2	3	1	2	2	1	1	3	1	2	2	1	2	1	2	4	4	2	4	2	2	4	3	3	28	2	3	2	4	3	4	4	3	4	4	33
2	2	2	2	3	1	1	3	2	1	2	1	2	2	2	4	4	3	3	4	3	4	4	4	33	3	4	4	4	4	4	5	5	5	4	42
2	1	1	3	1	1	1	2	2	1	2	1	2	2	3	3	3	1	1	2	2	3	3	4	22	3	3	3	3	3	3	3	3	3	3	30
2	3	2	6	2	1	1	1	1	2	1	1	1	2	2	5	5	5	5	5	5	5	5	5	45	5	5	5	5	5	5	5	5	5	5	50
2	3	2	1	2	1	1	3	1	2	1	1	1	1	2	5	5	3	3	3	3	3	3	3	31	3	3	3	3	3	3	3	3	3	3	30
2	3	2	3	2	2	1	3	1	2	2	2	3	3	3	5	5	2	2	3	5	5	5	3	35	2	2	2	4	5	5	5	5	5	3	38
2	3	2	3	3	1	1	4	4	1	1	1	2	2	3	5	5	5	5	5	5	5	5	5	45	5	5	5	5	5	5	5	5	5	5	50
2	2	2	3	2	1	1	2	1	1	2	1	1	2	3	4	4	2	3	5	5	4	3	3	33	3	2	2	3	4	4	4	5	5	4	36
2	3	2	3	2	1	1	2	1	1	2	1	3	3	2	4	3	3	3	3	3	3	3	3	28	3	3	3	3	3	3	3	3	3	3	30
2	3	2	4	2	1	1	2	1	1	2	1	2	3	2	4	3	2	3	3	3	3	3	3	27	3	3	3	3	4	4	4	4	3	3	34
2	2	2	3	2	1	1	2	2	1	2	2	1	2	2	4	4	3	3	4	3	4	3	3	31	4	4	4	4	4	4	4	4	4	4	40
2	3	1	6	1	1	2	4	1	2	1	3	1	1	3	5	5	5	5	5	5	5	5	5	45	5	5	5	5	5	5	5	5	5	5	50
2	3	2	6	3	1	1	2	1	2	2	1	1	1	1	5	4	3	3	5	3	2	2	3	30	3	1	3	3	3	3	3	3	3	3	28
2	3	1	7	3	1	2	4	1	2	2	1	1	2	2	5	4	4	3	4	5	5	5	5	40	4	4	4	4	5	5	5	5	5	5	46
2	3	2	3	3	1	1	3	2	2	2	1	2	2	2	4	3	1	1	1	1	1	1	1	14	2	3	3	1	3	4	4	2	3	3	28
2	1	1	1	1	1	1	1	2	1	2	1	1	2	2	4	4	4	4	3	3	3	3	4	32	5	5	5	5	5	5	5	5	5	5	50
2	1	2	3	2	1	1	2	1	1	2	1	2	2	2	4	3	3	2	3	3	4	3	3	28	3	3	3	3	4	4	4	3	4	4	35
2	4	2	3	2	1	1	3	2	1	1	1	1	3	2	5	4	3	4	5	5	5	5	5	41	5	5	5	5	5	5	5	5	5	5	50
2	3	2	3	3	1	1	3	2	1	2	2	2	2	2	4	4	4	4	4	4	4	4	4	36	4	4	4	4	4	4	4	4	4	4	40
2	3	2	3	3	1	1	3	2	1	2	1	2	2	2	4	4	3	4	4	4	4	4	4	35	4	4	4	4	4	4	4	4	4	4	40
2	3	2	3	3	1	1	2	2	1	1	1	1	1	3	5	5	5	5	5	5	5	5	5	45	5	5	5	5	5	5	5	5	5	5	50
2	1	2	3	2	1	1	2	1	1	2	1	2	2	2	4	4	2	3	3	3	2	3	3	27	3	3	3	3	4	4	3	2	3	3	31
2	3	2	2	3	1	1	4	3	1	2	1	1	1	2	5	5	5	5	5	5	5	5	5	45	5	5	5	5	5	5	5	5	5	5	50
2	3	1	3	1	1	1	1	2	1	2	1	1	1	3	4	3	3	3	3	3	3	3	3	28	3	3	3	3	3	3	3	3	3	3	30
2	3	2	6	4	2	2	4	3	2	3	1	2	2	3	5	4	4	3	5	4	5	3	4	37	3	4	3	3	4	4	4	4	4	4	37
2	3	1	7	2	1	1	2	1	2	1	1	1	1	2	5	5	5	5	5	5	5	5	5	45	5	5	5	5	5	5	5	5	5	5	50
2	3	2	2	3	1	2	3	2	1	2	2	2	2	2	5	5	3	4	5	5	5	5	5	42	5	5	5	5	5	5	5	5	5	5	50
2	3	2	2	3	1	1	3	2	1	2	1	2	2	2	5	4	3	3	4	4	4	4	4	35	4	4	4	4	5	5	5	5	5	5	46
2	3	2	7	2	2	1	3	2	2	2	2	1	1	3	5	5	5	5	5	5	5	5	5	45	5	5	5	5	5	5	5	5	5	5	50
2	3	2	1	2	1	1	3	1	2	2	1	2	2	3	4	2	1	1	3	3	2	2	2	20	2	2	2	2	3	3	3	2	2	2	23
2	3	2	3	3	1	1	3	2	2	1	2	2	3	2	4	3	2	3	4	3	3	4	3	29	3	3	3	4	4	4	4	4	4	4	37
2	3	1	1	3	1	2	4	3	2	1	1	2	2	2	5	5	3	3	4	4	4	3	4	35	3	3	3	3	4	4	5	3	5	3	36
2	1	2	3	2	1	1	2	2	1	2	2	1	1	3	5	4	3	4	3	3	4	4	5	35	4	4	4	4	5	5	4	5	5	5	45
2	1	1	3	1	1	1	1	1	1	2	1	1	1	2	3	3	3	3	3	3	3	3	3	27	3	3	3	3	3	3	3	3	3	3	30
2	1	2	3	2	1	1	2	1	1	2	1	1	3	3	3	3	1	1	3	3	3	3	3	23	3	2	3	3	3	3	3	3	3	3	29
2	1	2	3	2	1	2	2	1	1	2	1	2	1	2	5	5	5	5	5	5	5	5	5	45	5	5	5	5	5	5	5	5	5	5	50
2	2	2	3	3	1	2	2	1	1	3	1	1	3	2	3	3	3	3	3	3	3	3	3	27	3	3	3	3	3	3	3	3	3	3	30
2	4	2	7	1	1	1	3	2	1	2	1	1	1	2	5	5	5	5	5	5	5	5	5	45	5	5	5	5	5	5	5	5	5	5	50
2	3	2	1	3	1	1	4	2	2	2	1	2	2	3	5	5	5	5	5	5	5	5	5	45	5	5	5	5	5	5	5	5	5	5	50
2	1	2	3	2	1	1	2	1	1	1	1	1	1	2	4	5	3	3	5	3	4	3	4	34	4	4	4	4	4	5	5	5	4	5	44
2	3	2	6	3	1	1	4	2	2	1	1	1	1	2	5	5	5	5	5	5	5	5	5	45	5	5	5	5	5	5	5	5	5	5	50
2	3	2	1	4	2	2	4	4	2	3	1	1	2	3	4	4	3	4	4	3	3	3	3	31	3	2	2	3	3	3	3	3	4	5	31
2	1	1	7	1	1	1	2	1	2	2	1	1	1	2	4	3	1	1	2	2	2	2	2	19	2	2	2	2	4	4	4	3	3	3	29
2	3	1	3	2	3	1	3	2	2	1	2	1	1	2	5	5	4	5	5	4	4	4	5	41	4	5	3	5	5	5	5	5	5	5	47
2	1	2	1	2	1	1	2	2	1	3	1	2	2	3	3	2	1	1	3	3	2	2	2	19	3	2	2	2	2	3	3	3	4	3	27
2	3	2	6	3	1	2	4	2	2	1	1	1	2	2	5	5	4	4	4	4	3	4	4	37	4	3	3	3	4	4	3	4	4	3	35
2	3	2	3	2	1	1	2	2	1	1	1	1	2	2	5	5	5	5	5	5	5	5	5	45	5	5	5	5	5	5	5	5	5	5	50
2	3	2	6	2	1	1	4	1	2	2	1	2	3	2	5	5	5	5	5	5	5	5	5	45	5	5	5	5	5	5	5	5	5	5	50
2	3	3	3	4	2	1	3	4	1	3	2	1	2	3	4	4	3	4	5	4	4	4	4	36	5	5	5	5	5	5	5	5	5	5	50
2	3	2	2	3	1	1	3	2	2	1	1	1	1	2	5	5	5	5	5	5	5	5	5	45	5	5	5	5	5	5	5	5	5	5	50
2	2	2	1	3	1	1	3	1	2	1	2	2	2	2	3	3	3	3	3	3	3	3	3	27	3	3	3	3	3	3	3	3	3	3	30
1	1	1	2	1	1	1	2	1	2	1	1	1	3	3	5	4	4	5	5	5	5	5	5	43	5	5	5	5	5	5	5	5	5	5	50
2	3	2	2	3	1	2	2	2	2	1	1	1	1	2	5	5	4	5	5	5	5	5	5	44	5	5	5	5	5	5	5	5	5	5	50
2	3	2	3	3	1	1	3	3	1	2	1	1	1	2	5	5	3	4	4	3	4	4	4	36	4	4	4	4	4	4	4	4	4	4	40
2	3	2	7	3	1	2	3	2	1	3	1	1	1	2	3	4	3	3	4	4	4	4	4	33	4	4	4	4	4	4	4	4	4	4	40
2	3	2	7	3	3	2	4	2	2	1	2	1	1	2	5	4	4	5	5	5	5	5	5	43	5	5	5	5	5	5	5	5	5	5	50
2	1	1	1	1	1	1	1	1	1	1	1	1	1	3	4	4	5	5	4	4	4	4	4	38	4	5	5	5	5	5	5	5	5	5	49
2	3	2	1	2	1	1	3	2	2	1	1	1	1	2	5	4	4	5	5	5	5	5	5	43	5	5	5	5	5	5	5	5	5	5	50
2	1	2	3	3	1	2	3	1	2	3	1	2	3	2	4	3	2	2	3	3	3	2	3	25	3	3	3	3	4	4	4	4	4	4	36
2	3	1	3	2	1	1	2	1	1	2	1	1	1	2	4	4	1	2	2	2	3	3	3	24	3	3	3	3	4	4	4	4	4	4	36
2	1	2	1	2	1	1	2	2	1	2	1	2	2	3	4	3	3	3	3	2	4	3	3	28	2	2	3	3	4	4	4	3	3	3	31
2	3	2	3	2	1	1	2	2	1	3	1	1	1	3	4	4	5	5	5	5	5	5	5	43	5	5	5	5	5	5	5	5	5	5	50
2	4	2	3	3	1	1	3	2	2	1	1	1	1	3	5	4	5	5	5	5	5	5	5	44	5	5	5	5	5	5	5	5	5	5	50
1	1	1	5	2	1	1	2	1	1	2	1	1	3	3	3	1	1	1	1	1	1	1	1	11	3	3	3	3	3	3	3	2	2	3	28
2	3	2	3	3	1	2	3	2	1	2	1	1	1	2	3	3	3	3	3	3	3	3	3	27	3	3	3	3	3	3	4	3	3	3	31
2	2	2	7	2	1	1	3	1	1	3	1	1	1	2	4	4	3	3	3	3	3	3	3	29	3	3	3	3	5	5	5	5	5	5	42
2	2	2	1	3	1	1	2	3	1	2	1	1	2	2	4	3	2	3	3	3	2	2	3	25	3	3	3	3	3	3	3	4	3	3	31
2	3	2	2	2	1	1	3	1	2	1	1	1	2	2	5	5	5	5	5	5	5	5	5	45	5	5	5	5	5	5	5	5	5	5	50
2	3	2	1	2	1	1	3	1	1	1	1	1	1	3	5	4	2	4	2	2	5	4	5	33	4	4	4	4	5	4	4	4	4	4	41
2	1	2	1	2	1	1	1	2	2	3	1	1	2	3	3	3	1	2	4	3	3	2	2	23	3	3	3	3	3	3	3	3	3	3	30
2	3	2	1	2	1	1	2	2	2	2	2	1	1	3	4	4	1	3	4	3	4	3	3	29	5	5	5	3	3	3	3	3	3	3	36
2	3	2	1	2	1	1	2	3	1	2	1	2	2	2	4	5	4	4	4	4	5	5	4	39	4	4	5	4	5	5	5	5	4	4	45
2	3	2	1	3	1	2	4	1	2	3	1	1	1	2	5	5	5	5	5	5	5	5	5	45	5	5	5	5	5	5	5	5	5	5	50
2	3	2	3	3	1	1	4	2	1	2	2	1	1	2	5	5	4	5	4	4	5	4	5	41	5	5	5	5	5	5	5	5	5	5	50
2	3	2	3	3	2	2	3	3	1	2	1	1	2	3	5	4	4	4	5	5	5	4	4	40	4	5	5	4	5	5	5	5	5	5	48
2	3	2	1	2	1	2	2	2	1	2	1	1	1	2	4	4	3	3	4	3	4	3	3	31	4	4	4	4	4	4	4	3	4	4	39
2	3	2	3	2	1	1	3	1	1	2	1	1	1	2	5	5	4	4	4	4	4	4	4	38	4	4	4	4	5	5	5	5	5	5	46
2	3	2	1	3	1	1	2	3	1	2	1	1	2	2	5	5	4	4	4	4	4	4	4	38	4	4	4	4	5	5	5	4	4	4	43
2	3	1	7	2	2	2	4	1	2	2	1	1	2	2	4	3	4	3	3	3	3	3	3	29	3	3	3	3	3	3	3	3	3	3	30
2	3	2	1	4	1	2	4	2	2	2	1	1	2	3	5	4	5	5	5	5	5	5	5	44	5	5	5	5	5	5	5	5	5	5	50
2	3	1	3	3	1	2	4	4	2	2	1	1	1	2	5	5	5	5	4	5	5	5	5	44	5	5	5	5	5	5	5	5	5	5	50
2	3	2	3	1	1	1	3	2	1	1	1	1	2	2	5	5	5	5	5	5	5	5	5	45	5	5	5	5	5	5	5	5	5	5	50
2	3	2	3	2	1	1	2	2	1	2	1	2	3	3	4	4	3	3	4	3	4	3	3	31	4	4	4	4	5	5	5	4	4	4	43
2	1	2	2	2	1	1	2	1	1	3	1	1	3	2	3	3	3	3	3	3	3	3	3	27	3	3	3	3	3	3	3	3	3	3	30
2	1	1	6	1	1	1	1	1	2	2	1	1	2	2	4	5	4	5	5	5	5	5	5	43	5	5	5	5	5	5	5	5	5	5	50
2	2	2	7	2	1	1	1	1	2	1	1	1	2	2	5	5	4	4	5	5	5	5	5	43	5	5	5	5	5	5	5	5	5	5	50
2	2	1	6	1	1	1	1	2	2	1	1	1	1	3	4	4	4	4	4	4	4	4	4	36	4	4	4	4	4	4	3	4	4	4	39
2	1	1	2	1	1	1	1	1	2	2	1	2	3	2	5	4	5	5	5	5	5	5	5	44	4	5	4	4	5	4	4	4	5	4	43
2	1	2	2	1	1	1	1	1	2	1	1	1	1	2	5	4	4	4	5	5	5	5	5	42	5	4	4	5	3	5	5	4	4	5	44
2	3	2	1	3	1	1	3	3	1	2	1	1	1	2	5	4	5	5	5	4	5	4	4	41	4	4	5	4	4	4	4	4	5	4	42
2	1	1	1	1	1	1	1	1	1	2	1	2	2	3	4	4	2	2	3	2	4	2	4	27	4	4	4	4	4	4	4	4	4	4	40
2	3	2	2	2	1	1	2	2	1	1	1	1	2	2	5	5	5	5	5	5	5	5	5	45	5	5	5	5	5	5	5	5	5	5	50
2	3	1	3	3	1	2	4	3	2	2	1	1	2	3	5	5	5	5	5	5	5	5	5	45	5	5	5	5	5	5	5	5	5	5	50
2	3	2	6	3	1	1	3	1	1	1	2	2	2	2	4	4	3	2	2	2	3	3	4	27	4	3	3	3	4	4	4	3	3	3	34
2	3	1	6	1	1	1	2	1	2	2	1	1	1	2	5	5	5	5	5	5	5	5	5	45	5	5	5	5	5	5	5	5	5	5	50
2	2	2	1	2	1	1	2	2	1	2	1	3	3	2	4	4	1	3	4	3	3	3	3	28	3	3	3	3	3	3	3	3	3	3	30
2	3	2	7	3	1	1	3	2	1	1	1	1	1	2	5	4	3	3	3	3	3	4	4	32	4	4	4	4	4	4	4	4	4	4	40
2	1	1	3	2	1	1	3	1	2	2	1	2	2	2	3	2	2	2	2	2	2	2	2	19	2	2	2	2	3	3	3	3	3	3	26
2	3	2	3	4	2	2	4	3	2	2	1	1	1	2	5	5	3	3	3	3	3	3	4	32	3	3	3	3	5	5	5	5	5	5	42
2	3	1	3	2	1	1	2	2	1	2	1	2	3	2	5	4	3	4	4	3	3	3	4	33	4	3	3	4	5	5	5	5	4	4	42
2	3	1	7	3	1	1	3	1	1	1	1	2	2	3	3	3	1	3	3	3	3	3	3	25	3	3	3	3	3	3	3	3	3	3	30
2	1	2	7	3	1	1	3	1	1	1	1	2	2	3	5	4	4	4	5	4	4	3	3	36	5	4	4	5	4	4	4	4	4	4	42
2	3	2	1	4	3	2	4	2	2	2	1	1	1	2	4	5	3	3	3	3	4	3	4	32	3	3	3	4	4	4	4	4	4	4	37
2	3	2	6	3	1	1	4	1	2	2	1	1	1	2	5	4	5	3	5	4	3	3	3	35	3	3	3	3	5	5	5	5	5	5	42
2	4	2	3	3	1	1	3	2	1	1	1	1	2	2	5	4	3	4	5	5	5	4	5	40	5	5	5	3	5	5	5	5	5	5	48
2	3	2	3	3	1	1	3	3	2	1	1	1	2	2	3	3	2	3	3	3	3	3	3	26	3	3	3	3	3	3	3	3	3	3	30
2	3	2	6	1	1	1	1	1	2	2	1	1	2	2	4	4	3	3	4	3	3	3	3	30	3	3	3	3	4	4	3	3	3	4	33
2	2	2	6	1	1	1	3	1	1	2	1	3	3	2	5	5	5	5	5	5	5	5	5	45	5	5	5	5	5	5	5	5	5	5	50
2	1	1	1	1	1	1	2	2	1	1	1	2	2	3	3	3	3	3	3	3	4	3	3	28	3	3	3	4	4	4	4	3	4	4	36
2	3	1	1	2	1	1	1	2	2	1	1	1	1	3	4	4	3	4	4	4	4	4	4	35	3	4	4	4	4	4	4	4	4	5	40
2	2	2	1	2	1	1	2	2	1	2	1	3	3	2	4	2	2	1	5	4	3	1	1	23	3	2	3	3	3	3	3	3	3	3	29
2	4	2	6	3	1	1	3	1	2	2	1	2	3	2	5	3	3	3	2	3	3	3	4	29	3	4	4	3	4	4	4	4	4	4	38
2	1	1	1	1	1	1	1	1	1	2	1	1	2	3	4	3	2	2	3	3	2	2	4	25	3	2	2	3	4	4	5	4	4	4	35
2	3	1	7	2	1	1	2	1	2	1	1	1	2	2	5	5	5	5	5	5	5	5	5	45	5	5	5	4	5	5	5	5	5	5	49
2	3	2	1	2	1	1	2	3	1	2	1	1	2	3	4	3	3	2	5	4	4	4	4	33	3	3	4	4	5	4	4	4	4	4	39
2	3	2	3	3	1	1	3	2	1	2	2	2	3	2	5	3	3	2	4	2	4	3	3	29	2	3	3	3	5	5	5	4	4	4	38
2	3	2	7	2	1	1	3	1	1	1	1	2	2	2	4	5	4	5	5	5	5	5	5	43	4	5	4	5	4	4	5	4	3	3	41
2	4	1	5	4	2	2	4	2	1	2	1	1	2	2	4	4	3	4	4	3	3	3	4	32	4	3	3	4	4	4	4	4	4	4	38
2	3	2	5	2	1	1	3	1	1	2	1	1	1	2	4	4	3	4	4	4	4	4	4	35	5	5	5	5	4	4	4	4	4	4	44
2	2	2	3	2	1	2	1	1	1	2	1	1	2	2	4	5	4	4	4	3	5	4	5	38	3	4	3	4	5	5	4	5	4	5	42
2	3	1	2	2	1	1	2	1	2	3	1	2	3	3	4	4	2	2	4	3	3	3	3	28	4	4	4	4	4	4	4	4	4	3	39
2	3	2	1	3	1	2	3	3	1	2	1	2	2	3	4	4	3	3	3	3	3	3	3	29	3	3	3	3	3	3	3	3	3	3	30
2	3	2	7	2	1	1	3	1	2	1	1	1	1	2	5	5	4	5	4	5	5	5	5	43	5	5	5	5	5	5	5	5	5	5	50
2	3	2	1	3	1	1	2	2	1	2	1	2	2	3	5	5	5	5	5	5	5	5	5	45	5	5	5	5	5	5	5	5	5	5	50
2	1	2	4	1	1	1	1	1	1	2	1	1	1	2	4	4	4	4	4	4	4	4	4	36	4	4	4	4	4	4	4	4	4	4	40
1	1	1	7	1	1	1	1	1	1	1	1	1	2	2	5	5	4	4	5	5	5	5	5	43	5	5	5	5	5	4	4	5	5	5	48
2	3	2	3	2	1	1	3	2	1	2	1	1	1	2	5	5	3	4	4	4	4	4	4	37	4	5	4	5	5	5	5	5	5	5	48
2	3	2	2	3	2	2	3	3	2	3	1	2	1	2	4	4	3	4	4	4	4	4	4	35	4	4	4	4	4	4	4	4	4	4	40
2	3	2	1	1	1	1	1	2	1	2	1	1	1	2	4	4	4	4	4	4	4	4	4	36	4	4	4	4	4	4	4	4	4	4	40
2	3	2	2	3	3	1	4	2	2	1	1	1	2	2	5	5	3	5	5	5	4	4	4	40	3	3	3	3	5	5	5	5	5	3	40
2	2	2	1	2	1	1	1	1	1	1	1	1	2	2	4	3	2	4	4	2	3	3	3	28	3	3	3	4	4	4	4	4	4	4	37
2	3	1	7	2	1	1	2	1	1	2	1	2	3	2	4	4	4	4	5	5	5	5	5	41	5	5	5	5	5	5	5	5	5	5	50
2	3	2	6	2	1	1	2	2	1	1	1	2	2	3	3	3	3	4	5	4	3	3	5	33	4	4	5	4	4	4	5	4	5	5	44
2	1	1	2	1	1	1	1	1	1	3	1	3	3	2	4	1	1	1	2	1	1	1	1	13	2	3	3	3	2	2	2	2	3	2	24
2	1	1	5	2	1	1	2	2	1	2	1	3	3	2	5	3	2	3	3	3	4	3	3	29	2	2	2	2	4	3	5	4	4	2	30
2	3	2	1	2	1	1	2	2	1	2	1	2	3	3	4	3	1	3	4	3	4	3	3	28	4	4	4	4	4	4	4	4	4	4	40
2	3	1	2	3	1	1	3	1	2	2	1	1	2	2	5	5	5	4	5	5	5	5	5	44	5	5	5	5	5	5	5	5	5	5	50
2	3	2	2	3	1	1	3	2	1	2	1	2	3	2	5	5	3	4	4	3	5	3	4	36	3	4	4	4	5	5	5	4	4	4	42
1	3	1	7	1	1	1	2	1	2	2	1	1	1	2	5	5	4	4	5	5	5	5	5	43	3	4	3	3	5	5	5	3	4	4	39
2	2	2	1	3	2	2	4	2	2	2	2	1	1	3	5	5	5	5	4	4	5	5	5	43	5	5	5	5	5	5	5	5	5	5	50
2	3	2	2	2	1	1	3	1	2	2	1	2	2	2	5	4	3	4	4	3	3	3	3	32	3	3	4	3	3	4	4	3	4	4	35
2	3	2	1	4	1	2	4	3	2	2	1	1	1	3	5	4	4	4	5	4	5	4	5	40	4	5	5	4	5	5	5	5	5	5	48
2	1	2	2	2	1	1	1	1	1	2	1	2	2	2	4	4	2	4	4	3	3	3	3	30	3	3	4	3	4	4	4	3	4	4	36
2	3	1	2	3	1	2	4	1	2	1	1	1	1	2	4	4	3	4	4	3	5	4	4	35	4	4	4	4	4	4	4	4	4	4	40
2	3	2	2	2	1	1	3	1	2	2	1	2	2	2	4	4	3	3	3	3	3	3	3	29	3	3	4	3	3	4	4	4	3	4	35
2	3	2	1	3	2	2	4	2	2	2	2	2	3	3	3	2	2	1	5	5	3	3	3	27	3	3	3	3	3	3	3	3	3	3	30
2	3	1	3	3	1	1	4	2	2	2	1	2	2	2	5	4	4	4	5	5	5	5	5	42	5	5	5	5	5	5	5	5	5	5	50
2	3	2	7	3	1	1	3	2	1	2	2	2	1	3	4	4	2	3	3	3	4	4	4	31	4	4	4	4	5	5	5	4	4	4	43
2	3	2	6	3	2	2	4	2	2	3	1	1	2	1	5	5	4	5	5	5	5	5	5	44	5	5	5	5	5	5	5	5	5	5	50
2	3	2	7	3	1	2	4	2	2	2	2	1	2	2	4	4	4	4	5	3	4	4	4	36	4	4	4	4	4	4	4	4	4	4	40
2	3	2	3	2	1	1	2	2	1	2	2	1	2	2	5	5	5	5	5	5	5	5	5	45	5	5	5	5	5	5	5	5	5	5	50
2	2	2	3	4	1	2	4	2	2	1	1	1	2	3	5	5	4	3	4	4	4	4	4	37	4	4	4	4	4	4	4	4	4	4	40
2	3	2	1	2	1	1	3	1	2	1	1	2	1	2	4	3	2	3	5	3	4	3	3	30	4	3	3	3	4	4	4	4	4	3	36
2	3	2	1	3	1	2	3	2	1	2	2	2	3	3	4	3	2	3	3	3	3	3	3	27	3	3	3	3	3	3	3	3	3	3	30
2	3	2	7	3	1	1	3	1	2	2	1	2	2	2	4	3	3	4	4	3	4	3	3	31	3	4	3	4	5	5	5	4	4	3	40
2	4	2	2	3	1	1	2	3	1	2	1	2	2	3	5	4	4	5	5	5	5	5	5	43	5	5	5	5	5	5	5	5	5	5	50
2	3	2	4	2	1	1	3	2	1	2	1	3	2	3	5	4	2	4	5	5	4	4	5	38	4	5	4	4	5	5	4	5	5	5	46
2	3	1	2	2	1	1	3	1	2	1	1	1	1	2	5	5	5	5	5	5	5	5	5	45	5	5	5	5	5	5	5	5	5	5	50
2	3	2	2	2	1	1	2	2	1	2	1	1	2	2	4	4	3	4	3	3	4	4	4	33	3	3	3	3	4	4	3	4	4	3	34
2	3	1	3	3	1	1	2	1	1	1	1	1	1	2	4	4	3	5	5	3	5	4	5	38	4	5	5	5	5	5	5	5	5	5	49
2	2	2	1	2	1	1	2	1	1	2	1	2	3	3	1	1	1	1	1	1	1	1	1	9	2	3	3	2	2	3	2	3	4	3	27
2	3	2	3	3	1	1	4	2	1	2	3	1	3	2	4	3	3	3	3	3	3	3	3	28	4	4	4	4	4	4	4	4	4	4	40
2	3	2	1	2	1	1	2	1	1	3	1	1	3	3	3	3	3	3	4	3	3	2	3	27	3	3	3	2	3	3	3	3	3	3	29
2	3	2	2	2	1	1	2	3	1	2	1	1	2	2	4	4	2	3	4	4	4	3	4	32	4	4	4	4	4	4	4	4	4	4	40
2	3	2	1	3	1	2	2	2	2	3	1	1	2	3	3	2	2	3	3	2	3	2	3	23	3	3	3	3	4	4	4	3	3	2	32
2	3	2	7	3	1	1	4	2	2	1	1	1	2	2	4	4	3	2	4	3	4	3	3	30	3	3	3	4	4	4	4	4	4	4	37
2	3	1	6	3	1	1	4	2	2	2	1	2	2	2	3	3	3	4	3	4	5	3	4	32	4	4	4	4	5	5	5	3	5	5	44
2	3	2	3	3	1	1	4	1	2	1	1	1	3	2	5	5	4	4	5	5	5	5	5	43	4	5	4	4	5	5	5	5	5	5	47
2	1	2	4	1	1	1	1	1	1	2	1	2	2	2	3	4	3	3	3	3	4	3	4	30	5	3	5	4	5	5	5	4	4	5	45
2	2	2	7	2	1	1	3	2	1	2	1	2	2	3	3	3	3	3	4	4	4	3	3	30	3	3	3	3	3	3	3	3	3	3	30
2	3	2	4	3	2	2	3	2	2	2	3	2	2	3	5	5	3	3	4	4	3	4	4	35	2	3	2	2	5	5	5	5	4	4	37
2	3	2	3	2	1	1	3	2	2	1	1	1	1	2	5	5	5	5	5	5	5	5	5	45	4	4	4	4	4	4	4	4	4	4	40
2	3	1	6	2	2	1	3	2	2	2	2	1	1	2	4	4	3	4	4	3	5	4	5	36	4	4	4	4	4	4	4	4	4	5	41
2	2	2	4	3	1	1	2	2	1	2	1	1	1	3	3	3	2	3	3	3	3	3	3	26	3	3	3	3	4	4	3	3	3	3	32
2	3	2	1	2	1	1	3	2	1	2	1	1	2	3	5	4	4	4	5	5	5	5	5	42	4	5	4	5	5	5	5	5	5	5	48
2	2	2	7	3	1	1	3	2	2	1	1	1	1	2	4	4	4	4	4	4	4	4	4	36	4	4	4	4	4	4	4	4	4	4	40
2	1	2	2	1	1	1	1	1	2	2	1	1	1	2	5	5	1	5	5	5	5	5	5	41	5	5	5	5	5	5	5	5	5	5	50
2	3	2	2	3	1	1	4	3	2	1	1	1	1	3	5	3	3	3	5	5	3	3	4	34	4	4	4	5	4	5	5	5	5	5	46
2	3	2	5	2	1	1	3	2	1	2	1	1	3	2	4	4	3	3	3	3	5	3	5	33	3	3	3	3	3	3	3	4	4	4	33
2	3	2	2	3	1	1	3	2	2	2	2	2	3	3	5	4	3	3	4	4	3	3	3	32	3	2	3	4	5	5	5	5	5	3	40
2	3	2	3	2	1	1	2	2	1	1	1	2	3	3	4	4	3	4	4	4	4	4	4	35	4	4	4	4	4	4	4	4	4	4	40
2	3	2	1	3	1	1	3	3	1	2	1	1	1	3	5	4	3	3	4	3	4	3	4	33	3	4	4	4	4	4	4	4	4	4	39
2	3	2	3	3	1	1	2	2	1	3	1	2	3	1	5	5	3	5	5	4	4	4	4	39	4	4	4	4	5	5	5	5	5	5	46
2	2	2	4	2	1	1	3	2	2	1	1	1	1	2	5	5	5	5	5	5	5	5	5	45	5	5	5	5	5	5	5	5	5	5	50
2	3	2	1	3	1	2	4	3	2	2	1	1	3	2	5	5	4	5	5	5	5	4	4	42	5	5	5	5	5	5	5	5	5	5	50
2	3	1	2	3	1	2	4	3	2	1	1	1	2	2	5	5	5	5	5	5	5	5	5	45	5	5	5	5	5	5	5	5	5	5	50
2	2	1	2	1	1	1	2	1	1	1	1	1	1	3	5	5	5	5	5	5	5	5	5	45	5	5	4	5	5	5	5	5	5	5	49
1	1	2	2	1	1	1	1	1	1	2	1	1	1	2	5	5	5	5	5	5	5	5	5	45	5	5	5	5	5	5	5	5	5	5	50
2	3	2	6	2	1	1	3	3	2	2	1	2	2	2	4	3	3	3	3	2	4	3	3	28	3	3	3	3	4	4	4	3	3	3	33
2	2	1	1	1	1	1	2	2	1	3	1	2	2	3	4	3	3	3	3	3	3	3	3	28	3	3	3	3	3	3	3	3	3	3	30
2	3	2	1	2	1	1	2	2	1	3	1	3	3	3	3	3	3	3	3	3	3	3	3	27	2	2	2	3	4	4	4	3	4	3	31
2	3	2	6	2	1	1	4	1	2	2	1	2	3	2	4	5	5	5	5	5	5	4	5	43	5	5	5	5	3	5	5	5	5	5	48
2	3	2	1	2	1	1	2	2	1	2	1	1	2	2	5	5	3	4	5	5	4	4	4	39	5	5	5	5	5	5	5	5	5	5	50
2	3	2	1	3	2	1	3	2	2	1	2	2	2	3	3	5	5	5	5	4	4	4	5	40	4	4	4	4	5	5	5	5	5	5	46
1	1	1	6	2	1	1	2	2	1	1	1	2	3	3	4	3	2	3	2	1	5	4	5	29	5	5	4	3	4	3	4	5	5	5	43
2	2	2	1	1	1	1	2	2	1	2	1	1	1	2	4	4	4	4	4	4	4	4	4	36	4	4	4	4	4	4	4	4	4	4	40
2	3	2	2	3	1	1	3	2	2	2	2	1	1	2	5	5	5	5	5	5	5	5	5	45	5	5	5	5	5	5	5	5	5	5	50
2	3	1	2	2	1	1	3	2	2	2	1	1	3	3	4	3	2	3	2	2	3	3	2	24	2	2	2	2	4	4	4	3	3	3	29
2	3	2	1	2	1	1	4	1	2	2	1	2	3	3	3	3	3	4	4	3	5	4	4	33	4	4	4	4	4	4	5	4	4	4	41
2	1	2	7	3	1	1	3	1	2	2	1	1	1	2	4	3	2	3	3	3	3	3	3	27	3	3	3	3	3	4	4	3	4	3	33
2	3	2	7	2	1	1	3	1	2	2	1	1	1	2	5	2	1	2	3	3	3	3	3	25	2	2	2	2	2	3	3	3	3	3	25
2	3	2	2	3	1	1	3	1	1	1	1	1	1	2	4	4	4	4	4	4	4	4	4	36	4	4	4	4	4	4	4	4	4	4	40
2	3	2	3	4	1	2	4	3	2	2	1	1	3	3	5	5	4	5	5	4	5	4	5	42	5	5	5	5	5	5	5	5	5	5	50
2	3	2	6	3	1	1	3	1	2	2	1	1	1	2	4	3	3	3	4	4	4	3	4	32	4	4	4	3	3	3	3	3	3	3	33
2	2	3	2	2	1	2	1	2	1	3	2	2	2	2	4	4	3	4	4	3	4	4	4	34	4	3	3	3	4	4	4	4	4	4	37
2	3	2	1	2	1	1	2	1	1	1	1	1	3	3	5	5	5	5	5	5	5	5	5	45	5	5	5	5	5	5	5	5	5	5	50
1	2	2	2	2	1	1	2	3	2	1	2	2	3	2	5	3	3	4	5	3	5	5	5	38	4	4	4	5	5	5	5	4	5	5	46
2	2	2	1	2	1	1	2	3	1	2	1	2	2	3	4	4	2	3	3	2	3	3	3	27	2	3	2	2	4	4	4	3	3	3	30
2	3	1	7	3	3	2	4	3	2	3	1	1	2	3	5	5	5	5	5	5	5	5	5	45	5	4	5	4	5	4	4	4	5	4	44
2	3	1	2	2	1	1	4	2	2	2	1	1	1	2	5	5	5	5	5	5	5	5	5	45	5	5	4	5	5	4	5	5	4	5	47
2	3	2	1	2	1	1	2	3	1	2	1	2	2	3	3	4	3	3	4	4	4	4	4	33	4	4	4	4	4	4	4	4	4	4	40
2	3	2	7	3	1	1	2	2	1	2	1	1	1	3	5	5	4	5	5	5	5	5	5	44	5	5	5	5	5	5	5	5	5	5	50
2	3	2	1	3	1	1	3	2	1	2	2	2	2	3	4	3	2	3	3	3	4	4	4	30	4	4	4	4	5	5	4	4	4	4	42
2	3	2	1	3	1	1	3	3	2	2	1	2	3	3	4	4	3	3	3	3	3	4	4	31	3	4	4	4	4	4	4	4	4	4	39
2	3	2	3	3	1	2	4	2	2	3	2	2	2	2	5	5	4	5	5	4	5	4	4	41	5	5	4	5	5	5	5	5	4	5	48
2	3	1	3	3	2	1	3	1	2	2	1	1	2	3	4	4	4	3	5	5	4	4	4	37	4	3	3	3	3	4	4	5	5	4	38
2	3	2	7	3	1	1	3	2	1	2	2	1	1	2	5	5	4	5	4	5	5	5	5	43	5	5	5	5	5	5	5	5	5	5	50
2	3	1	6	3	1	1	3	2	1	2	2	1	2	2	5	5	4	5	5	4	5	5	5	43	4	4	4	3	5	5	5	5	5	5	45
2	1	2	1	2	1	1	3	2	1	2	1	1	2	2	4	4	4	4	4	4	5	5	5	39	5	5	5	5	5	5	5	5	5	5	50
2	1	2	6	2	1	1	2	1	2	2	1	1	1	2	5	2	4	3	4	4	4	4	4	34	4	4	4	4	5	4	4	4	4	4	41
2	3	2	6	3	1	1	4	2	2	1	1	1	1	3	5	5	4	5	4	3	4	3	4	37	3	3	4	4	5	5	5	5	5	5	44
2	1	1	1	1	1	1	1	2	1	2	1	2	1	3	4	4	3	4	4	4	4	4	4	35	4	4	4	4	4	4	4	4	4	4	40
2	2	2	1	2	1	1	2	3	1	1	1	2	2	2	5	5	5	5	5	5	5	5	5	45	5	5	5	5	5	5	5	5	5	5	50
2	3	2	2	2	1	1	3	1	2	2	1	1	2	2	3	3	3	3	3	3	3	3	3	27	3	3	3	3	3	3	3	3	3	3	30
2	3	2	2	3	1	1	3	2	1	2	1	2	3	3	5	4	4	4	5	5	5	5	5	42	5	5	5	5	5	5	5	5	5	5	50
2	3	2	7	3	1	1	3	1	1	2	1	2	2	2	5	5	2	2	3	2	3	3	4	29	4	4	4	4	3	3	3	3	3	3	34
2	1	2	1	1	1	1	1	2	1	2	1	2	2	2	4	4	4	4	4	4	4	4	4	36	4	4	4	4	4	4	4	4	4	4	40
2	3	2	7	1	1	1	3	1	2	1	1	1	2	2	4	4	4	4	4	3	5	4	5	37	4	4	4	4	5	5	4	5	5	5	45
1	1	1	4	1	1	1	1	1	1	1	1	1	2	2	4	4	3	4	3	3	5	5	5	36	5	5	5	5	5	5	5	5	5	5	50
2	1	2	1	2	2	1	2	2	2	1	2	1	1	2	5	5	5	5	5	5	5	5	5	45	5	5	5	5	5	5	5	5	5	5	50
2	3	2	5	2	1	1	2	2	1	1	1	1	1	2	5	5	5	5	5	5	5	5	5	45	5	5	5	5	5	5	5	5	5	5	50
2	2	2	1	2	1	1	2	3	1	1	1	2	2	2	5	5	5	5	5	5	5	4	5	44	3	5	3	5	5	5	5	5	4	5	45
2	3	2	1	2	1	1	2	3	1	1	1	1	1	2	4	4	3	4	4	3	5	5	5	37	4	4	4	4	5	5	5	5	5	5	46
2	3	2	1	3	1	2	3	2	1	3	1	1	1	2	4	4	4	4	3	3	3	3	3	31	3	3	3	3	3	3	3	3	3	3	30
2	1	2	2	2	1	1	2	2	1	1	1	1	2	3	4	4	3	2	4	4	3	3	3	30	5	5	5	5	5	5	5	5	5	5	50
2	3	2	3	2	1	1	2	2	1	2	1	1	3	3	4	3	3	2	3	3	3	3	3	27	3	3	3	3	3	3	3	3	3	3	30
2	2	2	4	2	1	1	2	2	1	2	1	1	2	2	4	4	4	4	3	3	3	3	3	31	3	3	3	3	3	3	3	3	3	3	30
2	3	2	3	4	2	2	4	2	2	2	1	1	1	2	5	5	5	5	5	5	5	5	5	45	5	5	5	5	5	5	5	5	5	5	50
2	1	3	7	2	1	2	1	1	2	3	2	1	2	2	3	3	2	2	3	2	2	2	2	21	2	3	3	2	4	4	4	3	3	2	30
1	1	1	2	1	1	1	1	1	1	2	1	2	3	2	3	3	3	3	3	3	3	3	3	27	3	3	3	3	3	3	3	3	3	3	30
2	3	2	6	3	1	1	3	2	2	1	1	1	1	2	5	4	3	3	4	2	2	2	3	28	2	3	2	3	4	4	4	4	4	4	34
2	3	2	1	3	1	1	2	1	1	2	1	1	2	3	5	4	3	4	5	5	5	5	5	41	5	5	5	5	5	5	5	5	5	5	50
2	1	1	6	1	1	1	2	1	2	2	1	1	1	3	4	3	1	3	1	1	3	1	3	20	2	2	4	4	5	5	5	3	2	1	33
2	3	2	6	1	1	1	3	2	1	1	1	2	2	2	5	5	3	4	5	5	5	5	5	42	5	5	5	5	5	5	5	5	5	5	50
2	1	1	3	1	1	1	1	2	1	2	1	2	2	3	3	3	3	3	3	3	3	3	3	27	3	3	3	3	3	3	3	3	3	3	30
2	2	2	6	2	1	1	2	1	2	2	1	1	1	2	4	4	2	3	3	2	4	2	3	27	3	3	3	3	5	5	5	3	3	3	36
2	2	2	2	2	1	1	2	2	1	2	1	2	3	3	5	3	1	3	3	3	3	3	3	27	3	3	3	3	3	3	4	4	3	3	32
2	1	2	7	2	1	1	2	2	2	2	1	2	2	2	4	4	4	4	4	4	4	4	4	36	3	4	4	4	4	4	4	4	4	4	39
2	1	1	7	1	1	1	1	2	1	1	1	3	3	3	3	3	3	3	3	3	3	3	3	27	3	3	3	3	3	3	3	3	3	3	30
2	3	2	6	3	1	1	3	3	1	2	1	2	3	3	5	2	1	1	1	1	1	1	1	14	3	3	3	1	5	5	5	3	3	1	32
2	3	2	3	2	1	1	2	1	2	1	1	2	1	2	5	3	2	3	3	3	5	3	4	31	4	4	3	4	5	5	5	4	4	4	42
2	3	2	1	3	1	2	3	2	1	2	3	1	2	3	4	4	3	3	3	3	4	3	4	31	4	4	4	4	4	4	4	4	4	4	40
2	1	2	2	2	1	1	1	2	1	1	1	1	1	2	4	4	4	4	4	4	4	4	4	36	4	4	4	4	4	4	4	4	4	4	40
2	1	1	2	2	1	1	2	2	1	1	1	3	2	3	3	2	2	2	5	5	3	3	2	27	3	3	3	3	3	3	3	3	3	3	30
2	3	2	1	3	1	2	4	3	2	2	1	1	1	3	5	4	3	3	3	3	3	3	3	30	3	4	3	3	5	5	5	4	3	3	38
2	1	1	1	1	1	1	1	1	1	1	1	2	1	3	4	5	5	5	5	5	5	4	5	43	5	4	5	5	5	5	5	5	5	5	49
2	3	2	7	4	1	2	4	2	2	1	1	2	2	2	5	4	5	5	4	4	4	4	5	40	5	5	5	5	5	5	5	5	5	5	50
2	2	2	4	2	1	1	2	3	1	2	1	2	3	3	3	2	1	3	2	1	3	2	3	20	1	4	3	4	5	5	5	4	3	2	36
2	3	2	1	3	1	1	4	3	1	2	1	2	2	2	5	3	3	3	3	3	3	3	3	29	3	2	2	3	5	5	5	5	5	3	38
2	3	2	3	3	1	1	2	2	1	2	2	2	3	3	3	3	3	3	4	3	3	3	3	28	3	3	3	3	4	4	4	4	4	4	36
2	3	2	4	3	1	1	3	2	2	1	2	1	1	2	5	5	5	5	5	3	4	3	3	38	5	5	5	5	5	5	5	5	5	5	50
2	3	2	1	2	1	1	2	1	1	1	2	1	1	2	5	5	5	5	5	5	5	5	5	45	5	5	5	5	5	5	5	5	5	5	50
2	3	2	4	2	1	1	2	2	1	2	1	2	2	3	4	3	2	3	4	3	4	3	4	30	3	3	3	3	3	4	3	3	3	4	32
2	3	2	1	4	1	2	4	3	2	2	3	2	1	3	5	5	3	4	4	4	3	3	4	35	4	3	3	3	4	4	5	5	5	5	41
2	3	2	1	3	2	1	4	3	2	2	2	1	2	2	5	5	5	5	5	5	5	5	5	45	5	5	5	5	5	5	5	5	5	5	50
2	3	2	1	2	1	1	2	3	1	3	1	1	2	2	4	4	3	4	4	4	4	4	4	35	4	4	4	4	4	4	4	4	4	4	40
2	3	2	1	3	1	2	3	2	1	2	1	2	2	3	4	4	3	4	4	4	4	3	4	34	4	4	4	4	4	4	4	4	4	4	40
2	2	2	5	2	1	1	3	2	1	2	1	2	2	2	5	5	3	4	5	5	4	4	5	40	4	5	5	5	5	3	5	3	5	3	43
2	3	2	7	3	1	1	3	1	1	1	1	1	2	2	4	4	4	3	5	5	5	5	5	40	4	4	4	4	4	4	4	4	4	4	40
2	2	2	5	1	1	2	1	1	2	3	1	2	2	2	3	3	3	3	3	3	3	3	3	27	3	3	3	3	3	3	3	3	3	3	30
2	3	2	7	2	1	1	3	2	1	2	1	1	1	2	4	4	4	4	4	4	4	4	4	36	4	4	4	4	4	4	4	4	4	4	40
2	3	1	6	3	1	2	4	3	1	2	2	1	1	2	5	5	5	5	5	5	5	5	5	45	4	4	4	4	5	5	5	5	5	5	46
2	3	2	2	2	1	1	3	4	1	2	1	2	2	2	4	4	3	3	3	2	4	3	3	29	4	3	4	4	4	5	4	4	4	5	41
2	3	2	6	3	1	1	4	1	2	1	1	1	3	2	4	3	2	3	3	3	3	3	4	28	4	4	4	4	4	4	4	4	4	4	40
2	2	1	1	2	1	1	2	1	2	2	1	1	1	2	5	5	5	5	5	5	5	5	5	45	5	5	5	5	5	5	5	5	5	5	50
2	3	2	6	3	1	1	3	4	2	1	2	1	1	3	5	4	4	4	4	4	4	4	4	37	4	4	4	4	5	5	5	5	5	5	46
2	1	1	1	2	1	1	2	1	1	2	1	1	3	3	4	3	1	3	1	1	3	3	3	22	3	3	3	3	3	3	3	3	3	3	30
2	3	2	6	2	1	1	4	1	2	2	1	2	3	2	5	3	3	3	3	3	3	3	5	31	5	5	5	5	5	5	5	5	5	5	50
2	3	1	1	1	1	1	1	1	1	2	1	1	2	2	3	3	2	2	3	3	3	3	3	25	3	3	2	2	3	3	3	3	3	3	28
2	4	2	1	2	1	1	2	3	1	2	1	2	3	2	4	2	2	3	1	1	4	1	3	21	3	3	3	2	4	4	4	3	4	3	33
2	2	1	1	2	1	1	2	2	1	2	1	1	2	2	4	4	3	3	2	2	3	3	3	27	3	3	4	4	5	5	5	5	5	5	44
1	1	2	6	1	1	1	1	2	1	1	1	1	2	3	4	4	2	3	3	4	3	3	4	30	4	4	4	4	4	4	4	4	4	4	40
2	1	2	1	2	1	1	2	1	1	2	1	2	1	2	4	4	3	4	4	4	5	4	5	37	4	4	4	4	5	5	5	5	5	5	46
2	3	2	7	2	1	1	3	2	2	1	1	1	1	2	4	4	4	4	4	4	4	4	4	36	4	4	4	4	4	4	4	4	4	4	40
2	1	1	6	2	1	1	1	2	1	3	1	1	3	2	3	3	1	3	3	3	3	3	1	23	3	3	3	3	3	3	3	3	3	3	30
2	1	2	1	2	1	1	3	3	1	2	1	1	2	3	4	3	3	3	4	3	4	4	4	32	4	4	4	4	5	5	5	5	5	5	46
2	1	2	6	1	1	1	1	1	1	3	1	1	3	2	3	3	3	4	5	3	4	5	5	35	4	3	5	5	4	4	4	5	5	5	44
2	3	2	2	3	2	1	4	2	1	2	1	2	2	3	3	3	3	3	4	4	4	3	3	30	4	3	3	3	4	4	4	4	4	4	37
2	4	2	6	3	1	1	4	1	1	2	1	1	2	3	5	5	5	5	5	5	5	5	5	45	5	5	5	5	5	5	5	5	5	5	50
2	2	2	2	2	1	1	1	2	1	2	1	1	2	2	5	4	3	3	4	3	4	3	4	33	3	3	3	3	5	5	5	4	4	4	39
2	1	2	6	1	1	1	2	1	2	2	1	1	1	2	5	5	1	3	3	3	4	3	3	30	3	2	3	2	5	5	5	4	4	5	38
2	3	2	6	3	1	1	3	1	2	1	1	1	1	2	5	5	5	5	5	5	5	5	5	45	5	5	5	5	5	5	5	5	5	5	50
2	3	1	1	2	1	1	1	2	2	1	1	1	1	2	5	5	3	5	5	5	5	5	5	43	5	5	5	5	5	5	5	5	5	5	50
2	3	2	5	3	1	1	2	1	1	2	1	1	2	3	4	4	1	3	3	3	4	3	3	28	3	3	3	3	4	4	4	5	4	3	36
2	3	2	3	2	1	1	2	2	1	3	1	1	3	2	4	4	4	4	4	4	4	4	4	36	4	4	4	4	4	4	4	4	4	4	40
1	1	2	5	2	1	2	2	1	1	3	1	2	2	2	4	3	2	3	3	2	2	4	1	24	4	2	3	3	4	4	4	4	3	2	33
2	3	2	7	3	1	1	3	2	2	2	2	2	2	2	3	3	1	3	1	1	1	1	1	15	2	3	3	2	2	3	3	3	3	3	27
2	2	2	2	3	1	1	4	2	2	2	1	2	2	2	4	4	3	3	4	4	4	3	4	33	4	4	4	4	4	4	3	4	4	4	39
2	3	2	3	2	1	1	3	1	1	3	1	2	3	3	4	4	4	4	4	4	4	4	4	36	3	3	3	3	3	3	3	3	3	3	30
1	1	1	7	1	1	1	1	1	2	1	1	1	3	3	4	2	1	2	4	1	1	2	3	20	2	1	2	4	5	3	5	4	3	2	31
1	2	2	7	2	1	1	3	2	2	2	2	1	1	3	5	5	3	3	3	3	3	3	4	32	4	3	4	4	5	5	5	4	4	4	42
2	3	2	1	3	1	1	4	2	1	2	1	2	2	3	5	3	1	1	4	3	2	3	3	25	2	2	4	2	4	4	5	3	3	3	32
2	2	2	1	2	1	1	2	3	1	3	1	2	2	3	4	4	1	4	4	3	5	5	4	34	4	4	4	4	5	5	5	5	5	5	46
2	3	2	1	3	2	1	4	3	1	2	2	1	2	2	3	3	2	3	4	4	3	3	3	28	3	3	3	3	3	3	3	3	3	3	30
2	2	2	1	3	1	1	3	2	2	2	1	1	2	2	5	5	3	4	5	4	4	4	4	38	5	5	5	5	5	5	5	5	5	5	50
2	1	2	7	2	1	1	2	1	1	2	1	2	3	3	3	3	2	2	2	2	2	2	2	20	2	2	2	2	2	2	2	2	3	2	21
2	3	1	7	2	1	1	3	1	1	2	1	1	1	2	5	5	5	5	5	5	5	5	5	45	5	5	5	5	5	5	5	5	5	5	50
2	1	2	6	3	1	1	2	1	2	2	1	1	1	2	4	4	3	4	4	3	4	4	4	34	3	3	4	3	4	4	4	3	4	4	36
2	1	2	3	1	1	1	1	1	1	1	1	1	3	2	4	4	3	4	4	4	4	4	4	35	4	4	4	4	4	4	4	4	4	4	40
2	3	2	2	2	1	1	2	1	1	2	1	2	2	2	4	4	4	4	4	4	4	4	4	36	4	4	4	4	4	4	4	4	4	4	40
2	3	2	3	4	1	1	4	2	2	1	2	1	2	3	5	5	3	4	4	4	4	4	4	37	4	4	4	4	5	5	5	5	5	5	46
2	1	2	1	2	1	1	1	1	1	2	1	2	2	2	4	4	4	4	4	4	4	4	4	36	4	4	4	4	4	4	4	4	4	4	40
2	3	1	5	3	1	1	4	1	2	2	1	1	1	2	4	5	4	5	5	5	5	5	5	43	5	5	5	5	5	5	5	5	5	5	50
2	1	2	2	3	1	2	3	4	1	2	2	2	2	2	5	4	4	5	5	5	5	5	5	43	5	5	5	5	5	5	5	5	5	5	50
2	3	2	6	3	1	1	4	2	2	1	2	1	3	2	5	5	4	4	4	4	4	4	4	38	4	3	3	2	4	4	4	5	5	5	39
2	3	2	6	2	1	1	3	2	2	2	1	1	1	2	5	5	3	3	3	3	3	3	4	32	3	3	3	3	4	4	4	4	4	4	36
2	3	2	1	3	1	1	3	2	1	2	1	2	2	3	4	3	2	2	4	3	3	2	3	26	3	3	3	2	4	4	3	4	3	3	32
2	2	1	1	1	1	1	1	2	1	2	1	1	2	2	3	3	2	3	3	3	3	3	3	26	3	2	3	3	3	3	4	4	3	3	31
2	3	1	2	2	1	2	4	2	2	2	1	2	2	2	5	4	4	4	5	4	4	3	4	37	4	4	4	4	5	5	5	5	5	5	46
1	3	2	2	2	1	1	3	2	1	2	2	1	1	3	4	4	4	4	4	4	4	4	4	36	4	4	4	4	4	4	4	4	4	4	40
2	3	1	6	2	1	1	2	1	2	2	1	1	2	2	4	4	4	4	4	4	4	4	4	36	5	5	5	5	5	5	5	5	5	5	50
2	3	2	6	2	1	1	4	2	2	2	1	1	1	2	3	5	4	5	3	3	3	3	4	33	3	3	3	3	3	3	3	3	3	3	30
2	3	1	1	2	1	1	2	1	1	1	1	1	3	3	4	4	4	3	4	3	5	4	5	36	4	5	4	4	5	5	5	5	5	5	47
2	3	2	3	3	1	1	3	1	1	2	1	1	3	2	4	3	3	3	3	3	4	3	4	30	3	3	3	3	4	4	4	4	4	4	36
2	1	1	2	2	1	1	2	1	1	3	1	1	2	2	4	3	2	3	4	3	3	3	3	28	3	3	3	3	4	4	4	3	3	3	33
2	3	2	6	3	2	2	3	2	2	1	2	1	1	2	4	4	4	4	4	4	4	4	4	36	4	4	4	4	4	4	4	4	4	4	40
1	3	2	7	2	1	1	2	1	1	2	1	3	3	3	4	3	3	3	3	3	2	2	3	26	2	2	2	2	3	2	3	3	3	2	24
2	3	2	6	3	2	1	4	2	2	1	2	1	1	2	5	5	5	5	5	5	5	5	5	45	5	5	5	5	5	5	5	5	5	5	50
2	1	2	1	2	1	1	2	2	1	2	1	2	1	3	5	5	4	4	5	5	5	5	4	42	5	5	5	5	5	5	5	5	5	5	50
2	3	2	6	2	1	1	2	2	2	3	3	1	2	2	4	4	3	3	4	3	3	3	3	30	4	4	4	4	4	4	4	4	4	4	40
2	1	2	2	2	1	1	2	2	1	2	1	1	2	2	4	4	2	3	3	3	4	3	3	29	3	3	3	3	4	4	4	4	3	3	34
2	3	1	6	3	1	1	3	1	2	2	2	1	2	2	5	5	5	5	5	5	5	5	5	45	5	5	5	5	5	5	5	5	5	5	50
2	1	2	1	2	1	1	3	2	1	2	1	2	3	3	4	2	2	2	4	3	4	3	3	27	3	3	3	3	4	4	4	4	4	3	35
1	1	2	4	2	1	2	2	2	1	2	1	3	2	3	3	2	2	2	2	3	4	3	3	24	3	3	2	2	4	4	4	3	2	3	30
2	1	3	1	2	1	1	2	3	1	2	1	1	1	2	4	4	3	4	4	4	4	4	4	35	4	4	4	4	5	5	5	5	5	5	46
2	3	2	1	2	1	1	3	1	1	2	2	2	3	2	4	4	3	4	4	3	3	3	3	31	4	3	4	4	3	4	4	3	3	3	35
2	3	2	7	3	1	1	4	2	2	2	1	1	3	3	4	4	3	3	4	4	3	3	4	32	5	5	5	5	5	5	5	5	5	5	50
2	1	2	3	2	1	1	2	2	2	1	1	1	3	3	4	3	2	2	4	2	3	4	3	27	3	3	3	3	4	4	5	4	4	3	36
2	3	1	7	4	2	1	4	3	2	2	1	1	2	3	4	4	4	4	5	4	4	3	5	37	4	4	4	4	5	5	5	5	5	5	46
2	3	1	1	2	1	1	3	1	2	1	1	1	2	3	2	2	3	2	3	3	2	3	3	23	2	2	2	2	2	3	3	3	3	3	25
2	2	2	7	2	1	1	2	2	1	2	1	1	1	1	3	3	3	4	5	4	4	3	3	32	3	3	3	3	4	4	4	4	3	4	35
2	4	2	6	3	2	2	2	2	2	1	1	2	3	3	5	5	3	5	5	4	5	5	5	42	1	3	3	3	4	4	4	5	5	5	37
2	3	2	3	2	1	1	3	2	2	2	1	1	2	3	3	3	3	3	3	3	3	3	3	27	2	3	3	3	5	5	5	5	5	5	41
2	1	1	6	2	1	1	1	1	2	1	1	1	1	2	4	5	3	3	4	4	4	3	3	33	3	3	3	3	3	3	3	3	3	3	30
2	1	2	1	3	1	1	3	1	1	2	1	1	1	2	4	4	4	4	4	4	4	4	4	36	5	5	5	5	5	5	5	5	5	5	50
2	3	2	3	3	1	1	2	2	2	2	1	2	2	2	4	3	3	3	3	3	4	4	4	31	3	4	3	3	4	4	4	4	4	4	37
2	3	1	6	2	1	1	3	1	2	2	1	1	1	2	5	5	5	5	5	5	5	5	5	45	5	5	5	5	5	5	5	5	5	5	50
2	3	2	1	2	1	1	2	2	1	1	1	1	1	3	2	5	5	5	5	5	5	5	5	42	5	5	5	5	5	5	5	5	5	5	50
2	3	2	3	3	1	1	3	1	1	2	1	2	3	3	4	3	3	3	4	3	4	4	4	32	2	2	2	2	4	4	4	3	4	3	30
2	2	2	6	3	1	1	2	4	1	3	2	1	1	2	5	4	3	4	4	3	4	3	4	34	3	3	3	4	4	4	4	3	3	3	34
2	3	1	6	3	1	1	4	1	2	1	2	1	1	2	5	5	5	5	5	5	5	5	5	45	5	5	5	5	5	5	5	5	5	5	50
2	3	2	2	3	1	1	3	1	2	2	1	1	2	2	5	4	4	4	4	4	4	4	4	37	4	4	4	4	4	4	4	4	4	4	40
2	1	1	5	1	1	1	1	1	1	2	1	3	3	2	3	3	2	3	4	3	4	4	4	30	3	3	3	4	4	4	5	4	5	4	39
2	3	1	7	2	1	1	2	2	1	1	1	1	1	2	5	5	5	5	5	5	5	5	5	45	5	5	5	5	5	5	5	5	5	5	50
2	1	1	6	1	1	1	2	1	2	3	1	1	2	2	4	4	3	3	4	4	4	4	4	34	3	3	3	3	3	4	4	4	4	4	35
2	3	2	7	3	1	1	3	2	1	2	3	1	2	2	5	5	5	5	5	5	5	5	5	45	5	5	5	5	5	5	5	5	5	5	50
2	3	2	5	2	1	1	3	1	1	2	1	1	2	2	3	3	3	3	3	3	3	3	3	27	3	3	3	3	3	3	3	3	3	3	30
2	3	1	2	2	1	1	2	1	1	2	1	1	3	2	5	5	5	5	5	5	5	5	5	45	5	5	5	5	5	5	5	5	5	5	50
2	2	2	7	2	1	1	2	1	1	2	2	2	3	2	4	3	2	2	4	2	3	3	3	26	3	3	2	2	4	4	4	3	2	3	30
1	2	3	5	2	1	2	1	2	1	3	2	2	1	3	4	4	4	5	4	4	4	4	5	38	5	4	4	4	4	4	4	5	4	4	42
1	1	2	1	2	1	1	2	4	2	1	1	1	1	1	4	4	3	3	3	4	3	3	4	31	3	3	3	3	3	3	3	3	3	3	30
2	3	1	7	2	1	1	1	1	2	2	1	1	1	1	5	5	5	5	5	5	5	5	5	45	5	5	5	5	5	5	5	5	5	5	50
2	3	2	1	3	2	2	4	2	2	2	1	3	3	3	4	2	2	2	2	2	2	2	2	20	2	2	2	2	4	4	4	4	4	4	32
2	3	2	2	2	1	1	3	2	1	1	1	1	2	3	5	5	4	4	3	3	4	3	3	34	4	4	4	4	4	4	4	4	4	4	40
2	3	2	1	2	1	1	2	3	1	2	1	2	2	2	5	4	1	2	3	2	4	3	3	27	3	5	5	4	5	5	5	4	4	4	44
2	3	1	1	3	1	2	4	2	2	2	1	1	2	3	5	5	3	4	4	3	4	4	4	36	3	4	3	3	5	5	5	5	5	5	43
2	1	2	2	2	1	1	1	2	1	2	1	3	3	3	3	3	1	2	3	3	2	3	3	23	3	3	2	2	4	4	5	3	3	3	32
2	3	2	3	2	1	1	2	1	2	2	2	2	3	2	5	5	3	4	4	3	4	4	4	36	4	3	4	3	5	5	5	4	4	5	42
2	3	2	7	3	1	2	4	2	1	1	1	1	1	3	5	5	4	5	5	4	5	5	5	43	5	5	5	5	5	5	5	5	5	5	50
2	2	2	3	1	1	1	1	1	1	3	1	3	3	3	3	2	2	2	3	3	1	2	2	20	3	2	2	2	2	3	3	3	3	3	26
2	3	2	1	4	1	2	4	4	1	1	2	2	2	3	5	5	4	4	5	5	5	5	5	43	5	5	5	5	5	5	5	5	5	5	50
1	3	2	5	3	1	1	2	3	1	2	2	1	1	3	4	4	3	3	3	3	4	3	4	31	3	3	4	4	4	4	4	4	4	4	38
2	2	2	1	2	1	1	2	2	1	2	1	2	2	3	3	4	2	3	3	2	3	3	3	26	3	3	3	3	3	3	3	3	3	3	30
2	3	2	3	2	1	1	2	1	1	2	1	2	3	3	4	4	2	3	4	3	4	3	4	31	4	4	4	4	4	4	4	4	4	4	40
2	1	1	7	1	1	1	1	1	1	2	1	1	2	3	4	5	2	3	4	3	5	5	5	36	5	5	5	5	5	5	5	5	5	5	50
2	3	2	3	3	1	1	2	1	1	2	1	2	2	2	3	3	2	1	3	2	3	2	1	20	2	2	3	3	4	4	4	3	2	2	29
2	3	2	6	3	1	1	4	1	2	1	1	1	2	2	5	5	5	5	5	5	5	5	5	45	5	5	5	5	5	4	4	4	5	4	46
2	3	2	1	3	1	1	3	2	1	2	1	2	2	2	5	5	4	5	5	4	5	4	5	42	4	4	4	5	5	5	5	5	5	4	46
1	2	2	5	2	2	1	2	1	1	1	2	2	2	2	5	5	5	5	5	5	5	5	5	45	4	5	4	5	5	4	5	4	4	5	45
2	3	2	3	2	1	2	2	1	1	3	2	1	2	3	4	3	1	3	5	3	3	3	3	28	3	3	2	2	5	5	5	3	3	3	34
2	1	1	1	1	1	1	1	1	1	2	1	1	2	2	4	4	3	3	4	4	4	3	3	32	4	4	4	4	4	4	4	4	4	3	39
2	3	2	3	3	1	1	3	1	2	2	1	1	3	2	5	5	4	4	5	5	5	5	5	43	5	5	5	5	5	5	5	5	5	5	50
2	1	1	2	2	1	1	2	1	1	3	1	2	3	2	5	3	2	2	2	3	2	2	3	24	2	3	2	2	3	4	5	2	3	2	28
2	2	2	1	3	1	1	3	3	1	1	1	1	2	3	4	4	4	4	4	4	4	4	4	36	4	4	4	4	4	4	4	4	4	4	40
2	3	2	2	3	1	2	3	2	1	2	2	2	3	2	5	5	5	5	5	5	5	5	5	45	5	5	5	5	5	5	5	5	5	5	50
2	1	1	3	2	1	1	1	1	1	2	1	1	1	3	5	5	5	5	5	5	5	5	5	45	5	5	5	5	5	5	5	5	5	5	50
2	3	2	7	3	1	1	3	2	1	2	2	2	2	2	4	4	1	4	5	5	5	5	5	38	5	5	5	5	5	5	5	5	5	5	50
2	2	2	1	2	1	1	2	2	1	1	1	1	1	2	5	5	4	4	4	4	4	4	4	38	4	4	4	4	4	4	4	5	5	5	43
2	3	1	2	2	1	1	3	3	2	3	1	2	2	3	4	5	4	5	5	5	4	4	5	41	5	4	3	4	5	5	5	4	4	4	43
2	1	2	6	3	1	1	3	2	2	2	1	1	2	2	5	5	4	4	4	4	4	4	4	38	4	4	4	4	4	4	4	4	4	4	40
2	3	2	7	3	2	2	4	3	2	2	1	1	2	3	4	4	3	4	4	3	4	4	4	34	4	4	4	4	4	4	4	4	4	4	40
2	2	1	2	2	1	1	1	1	1	1	1	1	1	2	5	5	3	4	4	3	4	4	4	36	3	4	4	3	4	4	4	4	4	4	38
2	3	1	4	1	1	1	2	1	1	1	1	1	1	2	4	4	4	4	4	4	4	4	4	36	4	4	4	4	4	4	4	4	4	4	40
2	3	2	6	2	1	1	2	1	2	2	1	1	1	2	4	5	4	5	5	5	5	5	5	43	5	5	5	5	5	4	5	4	5	4	47
1	3	1	5	2	1	1	2	1	1	2	2	1	2	2	5	4	3	3	4	4	3	3	3	32	4	4	4	4	4	4	4	4	4	4	40
2	3	2	3	4	2	2	4	2	2	2	1	2	3	2	4	3	2	3	3	3	2	2	2	24	3	3	2	2	4	3	4	3	3	3	30
2	2	2	6	2	1	1	2	3	1	3	1	1	1	3	5	5	5	5	5	5	5	5	5	45	5	5	5	5	5	5	5	5	5	5	50
2	3	2	2	2	1	1	2	1	1	2	1	2	2	2	3	3	2	4	2	1	3	2	3	23	3	3	3	3	4	4	4	4	4	3	35
2	2	1	3	1	1	1	1	2	1	2	1	1	3	2	4	3	3	3	3	3	5	5	5	34	5	5	5	5	5	5	5	5	5	5	50
2	1	1	1	1	1	1	1	2	1	2	1	1	1	2	5	5	5	5	5	5	5	5	5	45	5	5	5	5	5	5	5	5	5	5	50
2	2	2	3	3	1	1	2	1	1	2	1	1	3	3	4	1	1	1	4	2	3	2	2	20	3	3	3	3	3	3	3	3	3	3	30
2	3	2	3	3	1	2	3	2	1	2	1	2	2	2	4	3	2	3	3	3	3	3	3	27	3	3	3	3	4	4	4	4	3	2	33
2	3	1	5	2	1	1	2	1	1	2	1	1	1	2	3	3	3	3	3	3	3	3	3	27	3	3	3	3	3	3	3	3	3	3	30
2	3	1	1	1	1	1	1	1	1	2	1	1	1	3	3	3	3	3	3	3	3	3	3	27	3	3	3	3	3	3	3	3	3	3	30
2	3	2	3	3	1	1	2	1	1	2	1	1	1	2	4	5	4	4	5	5	5	5	5	42	5	4	4	5	4	5	5	5	5	5	47
2	3	2	1	2	1	2	3	2	1	2	1	1	3	3	3	3	1	1	1	3	3	3	3	21	3	3	3	3	3	3	3	3	3	3	30
2	3	2	3	2	1	1	2	2	1	2	2	2	2	3	3	3	3	3	3	3	3	3	3	27	3	3	3	3	3	3	3	3	3	3	30
2	3	2	7	3	2	2	4	2	2	2	1	1	1	3	4	4	3	5	3	3	3	3	3	31	3	3	3	3	3	3	3	3	3	3	30
2	3	2	1	3	1	2	3	2	2	1	2	1	2	2	5	5	3	4	4	4	4	4	4	37	5	5	4	3	4	4	4	4	4	4	41
2	3	1	1	1	1	1	2	1	1	1	1	1	3	3	5	5	1	4	4	4	5	5	5	38	4	5	5	5	5	5	5	5	5	5	49
2	3	2	3	2	1	1	2	2	1	1	1	2	2	3	4	4	4	4	4	4	4	4	4	36	4	4	4	4	4	4	4	4	4	4	40
2	3	1	4	1	1	1	1	1	1	2	1	1	3	2	3	3	2	3	2	2	3	3	3	24	3	3	3	3	3	3	3	3	3	3	30
2	1	1	4	2	1	1	2	1	1	2	2	1	3	2	3	3	3	2	2	3	3	3	3	25	3	3	3	3	4	4	3	3	4	3	33
2	3	2	2	3	1	1	3	2	1	2	3	1	1	2	5	5	5	5	5	5	5	5	5	45	5	5	5	5	5	5	5	5	5	5	50
2	3	2	2	3	1	1	3	3	1	2	3	2	3	2	5	5	5	5	5	5	5	5	5	45	5	5	5	5	5	5	5	5	5	5	50
2	3	2	6	2	1	1	3	3	2	2	1	1	2	2	5	5	4	4	4	4	4	4	4	38	4	4	4	4	4	5	5	4	5	4	43
2	3	2	1	2	1	1	2	2	1	2	1	2	3	2	4	4	4	4	4	4	5	4	5	38	4	4	4	4	5	5	5	5	5	5	46
2	2	2	7	1	1	1	2	2	1	2	1	1	1	2	5	5	4	5	5	5	5	5	5	44	4	5	5	5	5	5	5	5	5	5	49
2	1	2	1	2	1	1	2	3	1	2	1	1	2	2	5	5	3	4	4	3	4	4	4	36	4	4	5	4	5	5	5	4	5	5	46
2	3	2	3	3	1	1	3	2	1	2	3	1	2	2	4	4	3	4	4	4	4	4	4	35	4	4	4	4	4	4	4	5	5	4	42
2	3	2	2	2	1	1	1	1	1	3	1	1	1	2	4	4	4	4	4	4	5	5	5	39	5	5	5	5	4	5	5	5	5	5	49
2	2	2	3	3	1	2	2	1	2	3	1	1	1	2	4	4	3	4	4	4	3	3	4	33	3	3	3	3	3	4	4	4	4	3	34
2	3	2	3	3	1	1	4	2	1	1	2	1	2	2	4	4	3	4	3	3	4	4	4	33	3	3	3	3	4	4	4	4	4	4	36
2	3	2	7	3	1	1	2	2	1	1	1	1	1	2	4	4	4	4	4	4	4	4	4	36	4	4	4	4	4	4	4	4	4	4	40
2	1	1	5	1	1	1	1	1	1	1	1	1	2	2	4	4	4	4	4	4	4	4	4	36	4	4	4	4	4	4	4	4	4	4	40
2	3	2	3	2	1	1	3	1	2	2	1	1	1	2	4	5	4	5	5	4	4	4	4	39	4	4	4	4	4	5	4	5	5	5	44
2	3	2	1	2	1	1	3	2	1	2	1	1	1	2	4	4	5	5	5	5	5	5	5	43	4	4	4	4	4	4	4	4	4	4	40
2	2	2	2	2	1	1	2	3	1	2	2	2	2	1	5	4	4	4	5	5	5	4	4	40	4	4	4	4	4	4	5	5	5	4	43
2	3	2	4	2	1	1	3	1	1	3	1	1	3	3	5	3	3	2	5	5	3	4	4	34	4	5	4	4	5	5	5	5	5	5	47
2	3	2	1	2	1	1	1	2	1	2	1	1	2	2	4	5	3	3	4	4	4	5	5	37	5	4	4	5	5	4	5	5	5	5	47
1	1	1	4	1	1	1	1	1	1	2	1	2	2	2	4	4	4	4	4	4	4	4	4	36	4	4	4	4	4	4	4	4	4	4	40
2	1	2	1	2	1	2	2	1	1	2	1	1	1	3	3	3	3	3	3	3	3	3	3	27	3	3	3	3	3	3	3	3	3	3	30
2	3	2	1	3	1	1	4	1	2	3	1	2	2	2	4	3	3	3	4	3	3	3	3	29	3	3	3	3	4	4	4	4	3	3	34
2	1	2	2	1	1	1	1	1	1	3	1	3	3	3	3	3	3	3	3	3	3	3	3	27	3	3	3	3	3	3	3	3	3	3	30
2	1	1	1	1	1	1	1	1	1	2	1	3	2	2	5	5	4	4	5	5	4	5	5	42	4	4	4	4	5	5	5	5	5	4	45
2	3	2	2	2	1	1	3	2	1	2	2	2	2	3	4	3	3	3	3	3	3	3	3	28	3	3	3	3	3	3	3	3	3	3	30
2	1	1	4	1	1	1	1	1	1	2	1	1	3	2	3	3	3	3	3	3	3	3	3	27	3	3	3	3	3	3	3	3	3	3	30
2	1	2	1	2	1	1	2	3	1	2	1	2	2	2	3	3	3	3	3	3	3	3	3	27	3	3	3	3	3	3	3	3	3	3	30
2	3	2	3	3	1	1	3	1	1	1	1	1	2	2	4	3	3	3	4	3	4	3	4	31	4	4	4	4	4	4	4	4	4	4	40
2	3	2	2	2	1	1	3	2	2	2	1	1	1	2	5	3	4	3	3	3	3	3	3	30	3	3	4	4	4	4	4	4	4	4	38
2	2	2	7	3	1	1	4	3	1	2	1	1	2	2	5	4	5	4	5	4	4	4	5	40	5	5	5	5	5	5	5	5	5	5	50
2	3	2	2	3	1	1	3	3	1	1	1	1	2	2	5	5	4	5	5	4	5	4	5	42	4	5	5	5	5	5	5	5	5	5	49
2	3	2	7	3	1	1	3	2	1	1	1	1	3	3	3	4	4	4	4	5	5	3	3	35	5	5	5	5	5	5	5	5	5	5	50
2	3	2	3	2	1	1	2	2	1	3	1	2	2	2	4	4	4	4	4	4	4	4	4	36	4	4	4	4	4	4	4	4	4	4	40
2	1	2	7	2	1	2	2	1	2	2	1	1	1	2	4	4	2	4	5	4	4	4	4	35	4	4	4	4	4	4	4	4	4	4	40
2	3	2	1	1	1	1	1	2	1	2	1	1	1	2	4	4	3	4	5	4	4	4	4	36	3	4	4	4	4	4	4	3	4	3	37
2	3	2	1	3	1	1	4	4	2	1	2	1	1	3	5	5	3	4	5	2	5	4	5	38	4	4	5	5	5	5	5	5	5	5	48
2	3	1	1	1	1	1	3	2	1	1	1	1	3	3	4	3	3	3	3	3	3	3	3	28	3	3	3	3	3	3	3	3	3	3	30
2	2	2	2	1	1	1	1	1	1	3	1	1	1	2	4	4	3	3	3	3	4	4	4	32	4	4	4	4	5	5	5	5	4	3	43
1	3	1	6	1	1	1	2	3	1	2	1	1	2	3	5	5	5	5	5	5	5	5	5	45	5	5	5	5	5	5	5	5	5	5	50
2	1	1	1	1	1	1	1	1	1	1	1	1	2	2	3	3	3	3	3	3	3	3	3	27	3	3	3	3	3	3	3	3	3	3	30
2	1	1	2	1	1	1	1	1	1	2	1	2	2	2	3	2	2	3	3	3	3	2	2	23	2	3	3	3	3	3	3	3	3	3	29
2	1	2	3	1	1	1	1	1	1	2	1	1	1	3	3	3	2	2	2	2	3	2	2	21	3	3	3	3	3	3	3	3	3	3	30
2	3	2	1	2	1	1	2	2	1	2	1	1	1	3	5	5	5	5	5	5	5	5	5	45	5	5	5	5	5	5	5	5	5	5	50
2	1	2	3	2	1	1	2	1	1	2	1	3	3	2	5	4	2	3	3	4	4	3	3	31	2	2	3	3	4	4	4	3	3	3	31
2	3	2	4	2	1	1	2	3	1	1	1	1	1	3	4	4	3	4	3	3	5	3	5	34	5	5	5	5	5	5	5	5	5	5	50
2	3	2	7	3	1	2	4	2	2	2	1	2	2	3	4	3	3	4	4	4	3	3	4	32	3	3	2	3	4	4	4	4	4	4	35
2	3	1	2	2	1	1	2	2	1	1	2	1	1	2	4	4	4	4	4	4	4	4	4	36	4	4	4	4	4	4	4	4	4	4	40
2	1	2	4	2	1	1	2	4	1	3	1	2	2	3	4	4	3	2	3	2	3	3	3	27	3	3	4	3	4	4	4	3	3	3	34
2	3	2	7	2	1	1	3	2	2	1	3	2	3	2	5	3	2	1	5	3	5	3	3	30	5	5	5	5	5	5	5	5	5	5	50
2	3	2	1	2	1	1	3	2	1	2	2	1	1	2	4	4	4	4	4	4	4	4	4	36	4	4	4	4	4	4	4	4	4	4	40
2	3	2	4	3	2	1	3	4	1	2	1	1	1	3	5	5	5	5	5	5	5	5	5	45	5	5	5	5	5	5	5	5	5	5	50
2	3	2	1	2	1	1	1	2	2	1	1	2	2	2	5	5	5	5	2	2	2	2	2	30	5	3	2	2	3	3	3	3	3	5	32
2	2	1	5	1	1	1	1	1	1	2	1	2	2	2	5	5	5	5	5	5	5	5	5	45	5	5	5	5	5	5	5	5	5	5	50
2	3	2	3	3	1	1	3	2	1	2	2	2	3	3	3	3	2	3	4	3	4	3	3	28	3	3	4	4	4	4	4	3	4	4	37
2	1	1	4	2	1	1	2	3	1	2	1	2	2	3	4	4	3	4	4	4	4	4	4	35	3	4	4	4	4	4	4	4	4	4	39
2	3	1	1	2	1	1	2	1	1	2	1	3	3	3	5	3	4	4	5	4	2	2	2	31	2	2	2	2	2	2	2	2	2	2	20
1	3	1	2	2	1	1	2	2	1	2	1	1	2	3	4	4	4	4	3	3	3	3	3	31	3	3	3	3	3	4	4	4	4	4	35
2	1	1	5	1	1	1	1	1	1	2	1	1	3	2	4	4	3	3	5	4	4	3	4	34	3	3	3	3	3	3	3	3	3	3	30
2	3	2	2	3	1	1	3	2	1	2	2	1	2	2	5	5	2	2	3	3	3	3	2	28	3	3	3	3	3	3	5	4	3	3	33
2	3	1	5	2	1	1	2	1	1	2	1	3	3	3	3	2	2	2	3	3	3	2	1	21	2	3	3	2	4	4	4	2	3	3	30
2	3	2	3	3	1	1	3	2	1	1	1	1	2	2	5	5	4	5	5	5	5	5	5	44	4	5	5	5	5	5	5	5	5	5	49
2	3	2	3	3	1	1	3	1	1	2	2	2	2	3	4	3	2	3	4	3	3	3	3	28	4	3	4	3	4	4	4	3	4	4	37
2	3	1	2	2	1	1	2	1	1	2	1	1	1	2	3	3	3	3	4	4	4	4	4	32	3	4	4	4	4	4	4	4	4	4	39
2	3	2	3	3	1	1	2	1	1	1	1	1	2	2	5	5	3	4	5	3	5	4	5	39	4	4	3	3	5	5	5	5	5	4	43
2	3	2	2	2	1	1	3	2	1	2	1	2	3	2	5	5	5	5	5	5	5	5	5	45	5	5	5	5	5	5	5	5	5	5	50
2	3	2	2	4	2	2	4	4	2	1	1	1	1	3	3	3	3	3	4	3	4	3	3	29	3	3	4	4	4	4	5	4	4	4	39
2	3	1	2	2	1	1	3	1	1	2	1	2	2	2	4	4	3	4	4	3	3	3	4	32	4	3	3	3	4	4	4	4	4	4	37
2	3	2	6	3	1	1	3	3	2	2	1	1	1	2	4	5	4	5	5	4	5	3	4	39	4	4	5	4	5	5	5	4	4	5	45
2	3	1	3	3	1	2	4	3	2	1	3	2	2	2	5	4	3	3	5	4	5	4	5	38	5	5	3	5	5	5	5	5	5	5	48
2	3	2	3	2	1	1	2	2	1	2	1	1	1	3	5	5	5	5	5	5	5	5	5	45	5	5	5	5	5	5	5	5	5	5	50
2	1	1	2	1	1	1	2	1	1	2	1	2	2	2	4	4	3	3	4	3	4	3	4	32	3	3	3	3	4	4	4	3	3	3	33
2	3	2	3	2	1	1	2	1	1	1	1	2	2	3	4	4	2	2	2	2	3	3	4	26	3	4	3	4	4	4	4	3	4	4	37
2	2	2	3	3	2	1	4	2	2	2	1	1	1	3	5	5	4	5	5	4	5	5	5	43	4	5	5	5	5	5	5	5	5	5	49
2	3	2	3	2	1	1	3	1	1	2	2	2	2	3	4	4	3	3	4	3	4	3	4	32	4	3	4	4	5	5	5	5	5	5	45
2	3	2	2	3	1	1	3	2	1	2	1	2	1	3	4	2	3	4	4	4	3	3	4	31	3	3	3	4	5	4	4	4	4	4	38
2	1	1	7	1	1	1	2	2	1	2	1	2	1	2	3	3	2	1	3	2	2	3	3	22	2	3	3	3	3	3	3	3	2	3	28
2	3	2	2	3	2	1	3	2	2	2	2	1	1	2	5	5	3	3	4	3	4	4	4	35	4	5	5	4	5	5	5	5	4	5	47
2	3	1	7	3	1	1	4	2	2	1	1	1	1	2	5	5	5	5	1	5	5	5	5	41	5	5	5	5	5	5	5	5	5	5	50
2	1	2	2	3	1	1	3	2	1	3	2	1	1	2	5	5	5	5	5	5	5	5	5	45	5	5	5	5	5	5	5	5	5	5	50
2	3	2	2	3	1	1	3	2	1	2	2	2	2	3	3	3	2	2	4	3	3	3	3	26	3	3	3	3	3	3	3	3	3	3	30
2	3	2	7	3	1	1	4	2	2	3	2	1	2	2	5	5	5	5	5	5	5	5	5	45	5	5	5	5	5	5	5	5	5	5	50
2	3	2	2	2	1	1	2	2	1	3	1	1	2	2	5	5	5	5	5	5	5	5	5	45	5	5	5	5	5	5	5	5	5	5	50
2	3	1	2	2	1	1	3	1	1	2	1	1	2	3	4	3	2	3	3	3	3	3	3	27	3	3	3	3	4	3	4	3	3	3	32
2	3	2	7	1	1	1	2	1	1	3	1	2	3	3	3	3	3	2	3	2	3	2	3	24	2	2	2	3	3	3	3	3	3	3	27
2	1	2	2	2	1	1	1	1	1	1	1	1	1	2	5	5	5	5	5	5	5	5	5	45	5	5	5	5	5	5	5	5	5	5	50
2	1	1	6	1	1	1	2	2	1	2	1	2	2	2	3	4	2	3	3	2	3	2	3	25	3	2	3	3	5	5	5	1	3	3	33
2	2	2	3	2	1	1	2	2	1	2	1	1	1	3	5	4	3	3	4	3	5	4	5	36	5	5	5	5	5	5	5	5	5	5	50
2	3	2	3	1	1	1	2	2	1	2	1	1	3	3	4	3	3	3	3	3	3	3	3	28	3	3	3	3	4	4	4	4	3	3	34
2	3	1	2	1	1	1	2	1	1	1	1	1	1	2	3	4	5	4	4	3	4	4	5	36	3	4	4	3	3	3	3	4	4	4	35
2	3	2	3	2	1	1	3	1	1	2	1	2	3	3	4	3	2	2	2	2	4	3	3	25	4	4	3	5	4	4	5	5	4	5	43
2	3	2	1	3	1	1	4	2	2	1	1	2	2	2	4	4	4	4	4	4	4	4	4	36	4	4	4	4	4	4	4	4	4	4	40
2	3	1	2	3	1	2	4	2	2	2	1	1	2	2	5	4	4	4	5	5	5	4	5	41	4	5	5	5	5	4	5	5	4	5	47
2	3	2	2	3	1	1	3	2	1	1	2	1	1	2	5	5	5	5	5	5	5	5	5	45	5	4	5	4	5	5	4	4	5	4	45
2	3	2	2	2	1	1	4	2	2	1	3	1	1	2	5	5	5	5	5	5	5	5	5	45	5	5	5	5	5	4	5	5	5	5	49
2	2	2	2	2	1	1	2	2	1	2	2	2	2	2	4	4	3	4	3	2	4	3	4	31	4	4	4	4	4	5	4	4	4	4	41
2	1	2	3	1	1	1	1	1	1	3	1	2	2	3	3	3	2	3	4	3	3	3	3	27	2	3	3	3	4	4	4	3	3	3	32
2	1	2	7	1	1	1	1	1	1	2	1	1	1	2	5	5	5	5	5	5	5	5	5	45	5	5	5	5	5	5	5	5	5	5	50
2	3	2	2	2	1	1	3	2	1	1	2	1	1	2	4	5	3	4	4	4	4	4	4	36	4	4	4	4	4	4	4	4	4	4	40
2	1	2	6	2	1	1	1	2	1	2	1	2	3	2	4	4	3	5	5	4	5	4	4	38	4	4	5	4	5	5	5	5	5	5	47
2	3	2	2	3	1	1	4	2	1	2	1	1	2	2	3	3	1	3	2	2	2	2	3	21	3	2	2	3	3	3	3	3	3	3	28
2	3	2	6	2	1	1	3	1	1	1	1	1	3	2	3	3	3	3	3	3	3	3	3	27	3	3	3	3	3	3	3	3	3	3	30
2	3	2	1	3	1	1	2	1	1	1	1	2	1	2	5	5	1	5	5	5	5	5	5	41	5	5	5	5	5	5	5	5	5	5	50
2	3	1	2	2	1	1	2	1	1	2	1	1	1	2	4	4	3	4	4	2	5	3	4	33	4	3	4	4	4	4	5	4	4	4	40
2	3	2	7	3	1	1	4	2	2	1	3	1	2	2	5	5	5	5	5	4	4	4	4	41	4	4	4	4	4	4	4	4	4	4	40
1	1	1	6	1	1	1	2	2	1	1	1	1	1	3	4	4	2	3	5	4	4	4	4	34	4	4	4	4	4	4	4	4	4	4	40
2	3	2	2	2	1	1	2	2	1	1	2	1	1	2	4	4	3	3	3	2	3	3	3	28	3	3	3	3	5	5	5	4	4	4	39
2	3	1	6	2	1	1	1	1	2	3	1	1	3	2	5	5	3	3	5	5	5	3	4	38	3	4	3	3	5	5	5	4	4	3	39
2	4	2	3	3	1	1	3	1	2	2	3	2	2	3	3	3	3	3	3	3	3	3	3	27	3	3	3	3	3	3	3	3	3	3	30
2	3	1	3	2	1	1	2	1	2	2	1	1	2	3	5	5	5	5	5	5	5	5	5	45	5	5	5	5	5	5	5	5	5	5	50
2	1	1	1	2	1	1	2	1	1	1	1	2	3	3	4	3	2	2	5	4	4	3	3	30	4	4	4	4	5	5	5	5	5	5	46
2	1	2	3	3	1	1	3	2	2	2	1	1	2	2	4	3	3	3	3	3	4	4	4	31	3	3	3	4	4	4	4	4	4	4	37
2	1	1	1	2	1	1	2	2	1	2	1	2	3	3	4	3	3	3	3	2	3	2	3	26	3	2	2	2	3	4	4	4	4	3	31
2	3	2	3	2	1	2	2	2	1	2	1	1	1	3	4	4	4	4	4	4	4	4	5	37	5	5	5	5	5	5	5	5	5	5	50
2	4	2	6	3	1	1	1	2	1	2	1	2	3	2	4	4	3	3	4	4	3	3	4	32	4	4	4	4	4	4	4	4	4	4	40
2	2	2	2	2	1	1	1	1	1	3	1	2	2	2	4	4	3	4	4	3	4	4	4	34	4	4	4	4	5	5	5	4	4	4	43
1	3	2	4	3	1	2	3	4	1	2	3	1	1	3	5	5	5	5	5	5	5	5	5	45	5	5	5	5	5	5	5	5	5	5	50
2	2	2	4	2	1	1	2	2	1	2	1	2	2	3	3	3	2	2	3	2	3	3	3	24	3	3	3	3	4	4	4	3	3	3	33
2	3	1	3	2	1	1	4	2	1	1	1	1	1	2	5	5	5	5	5	5	5	5	5	45	5	5	5	5	5	5	5	5	5	5	50
2	3	2	2	3	1	1	3	2	1	1	2	2	3	2	5	4	3	4	4	3	4	3	4	34	4	4	4	4	5	5	5	4	5	4	44
2	3	1	2	1	1	1	2	1	1	2	1	1	1	2	4	4	3	3	4	4	4	4	4	34	4	4	4	4	4	4	4	4	4	4	40
2	3	2	2	2	1	1	1	1	1	3	2	2	3	2	4	3	3	3	3	3	3	3	3	28	3	3	3	3	4	4	4	3	4	3	34
2	3	2	7	2	1	1	3	1	2	1	1	2	2	2	4	3	3	3	4	3	4	3	3	30	3	3	3	3	3	3	3	3	3	3	30
2	3	2	7	2	1	1	3	1	1	2	1	1	1	2	4	4	3	4	3	3	4	4	4	33	3	4	4	4	4	4	4	4	4	4	39
2	3	2	2	3	1	1	2	2	2	2	1	1	1	2	5	5	5	5	5	5	5	5	5	45	5	5	5	5	5	5	5	5	5	5	50
2	3	2	7	3	2	2	3	3	2	1	1	1	1	2	4	4	3	3	3	3	3	3	3	29	3	3	3	3	3	4	3	3	3	3	31
2	3	2	1	3	1	1	3	1	1	1	1	2	3	3	4	4	3	3	4	3	4	3	3	31	5	4	4	4	5	5	5	4	4	4	44
2	3	2	2	2	1	1	2	1	1	2	2	3	3	3	3	3	3	3	3	3	3	3	3	27	3	3	3	3	3	3	3	3	3	3	30
2	3	2	1	3	1	1	4	2	1	2	1	1	2	3	5	5	5	5	5	5	5	5	5	45	5	5	5	5	5	5	5	5	5	5	50
2	3	2	2	3	2	2	4	4	2	1	2	1	1	2	5	5	4	5	5	3	5	5	5	42	5	5	5	5	5	5	5	5	5	5	50
2	3	2	7	2	1	1	3	1	1	1	1	1	1	2	5	5	5	5	5	5	5	5	5	45	5	5	5	5	5	5	5	5	5	5	50
2	3	2	2	4	2	1	4	4	2	2	2	1	1	3	5	5	3	4	5	4	5	5	5	41	5	5	5	5	5	5	5	5	5	5	50
2	1	2	4	2	1	1	2	4	1	2	1	2	2	3	3	3	1	2	3	2	2	2	2	20	1	1	1	1	5	5	5	2	3	2	26
2	3	2	1	3	1	1	3	2	2	2	1	2	1	3	5	4	3	4	5	5	4	5	5	40	3	3	4	5	5	5	5	5	5	5	45
2	4	2	2	3	1	1	4	2	2	2	1	1	1	2	4	4	3	3	3	3	4	4	3	31	3	3	3	3	3	3	4	3	3	3	31
2	3	2	2	2	1	1	3	3	1	1	1	1	2	3	5	5	5	4	5	3	5	5	5	42	5	5	5	5	5	5	5	5	5	5	50
2	1	2	2	3	1	1	3	3	1	2	1	2	2	3	4	4	2	3	4	3	4	4	4	32	4	4	4	4	4	4	4	4	4	4	40
2	3	2	1	3	1	1	3	3	2	2	1	1	1	2	3	3	2	4	4	3	4	4	4	31	3	3	3	3	4	4	3	3	4	3	33
2	3	2	2	3	1	1	3	3	1	2	3	2	2	3	5	4	4	3	4	4	5	4	4	37	4	4	4	4	5	5	5	5	5	4	45
2	3	2	1	3	1	2	2	2	2	2	1	2	2	3	4	3	2	2	5	4	4	4	3	31	4	4	4	4	5	5	5	5	5	5	46
2	1	2	2	2	1	1	1	2	1	2	1	2	2	2	5	5	3	5	5	4	5	4	4	40	4	4	5	5	5	5	5	4	4	5	46
2	3	2	2	3	1	1	2	3	1	2	1	2	3	3	5	4	4	3	5	5	5	5	5	41	5	5	5	5	5	5	5	5	5	5	50
2	3	1	1	2	1	1	1	1	1	2	1	3	3	3	3	3	3	3	3	3	3	3	3	27	3	3	3	3	3	3	3	3	3	3	30
2	3	1	3	2	1	1	3	2	1	1	1	1	2	3	2	2	3	3	3	3	3	3	3	25	4	3	3	2	4	3	2	4	3	4	32
1	3	2	6	3	1	1	3	4	1	1	2	1	1	3	3	2	2	3	4	1	4	3	3	25	3	5	3	4	5	5	5	4	4	4	42
2	3	2	2	2	1	1	2	1	1	2	1	1	1	2	4	3	3	3	3	3	4	3	4	30	3	3	3	4	4	4	4	3	3	3	34
2	1	2	7	3	1	1	2	2	1	2	1	1	2	2	4	4	3	4	4	4	4	4	4	35	4	4	5	4	5	5	5	5	4	5	46
2	3	2	1	3	1	1	3	1	1	2	1	2	2	3	4	3	2	3	4	3	4	4	4	31	4	4	3	3	4	4	4	4	4	4	38
2	3	2	2	3	1	1	4	3	2	1	2	1	1	2	5	5	3	4	5	4	5	5	5	41	5	5	5	5	5	5	5	5	5	5	50
2	1	2	2	2	1	1	1	3	1	3	1	2	2	2	4	4	4	4	4	4	4	4	4	36	4	4	4	4	4	4	4	4	4	4	40
2	3	2	3	2	1	1	2	3	1	3	1	1	2	2	5	5	5	5	5	5	5	5	5	45	5	5	5	5	5	5	5	5	5	5	50
2	3	2	5	2	1	1	3	2	1	1	1	1	1	2	5	5	5	5	5	5	5	5	5	45	5	5	5	5	5	5	5	5	5	5	50
2	3	2	3	3	1	1	2	1	1	2	1	2	3	2	5	4	2	3	3	2	4	3	3	29	3	3	3	3	4	4	5	3	3	3	34
2	4	2	1	3	1	1	3	2	1	1	1	1	2	3	5	5	3	4	5	5	5	5	5	42	5	5	5	5	5	5	5	5	5	5	50
2	3	1	5	3	1	1	4	2	2	2	1	2	2	2	4	4	3	3	3	3	3	3	3	29	3	3	4	4	4	4	4	4	4	4	38
2	1	1	5	1	1	1	1	2	1	1	1	1	1	2	4	4	4	4	4	4	4	4	4	36	4	4	4	4	4	4	4	4	4	4	40
2	3	2	2	2	1	1	1	1	2	1	1	1	1	2	5	5	5	5	5	5	5	5	5	45	5	5	5	5	5	5	5	5	5	5	50
2	3	3	2	2	1	2	1	2	1	3	1	1	1	3	4	3	2	2	3	3	3	3	3	26	3	3	3	3	3	3	3	4	3	4	32
2	3	2	5	3	1	1	4	3	2	2	2	1	1	3	5	5	3	4	4	3	4	4	5	37	4	4	5	5	5	5	5	4	5	5	47
1	1	1	5	1	1	1	1	1	1	2	1	2	2	2	4	4	2	3	3	3	3	3	3	28	3	3	3	3	4	4	4	3	3	3	33
2	3	2	2	1	1	1	2	3	1	2	1	1	1	2	4	5	4	4	4	4	4	4	4	37	4	4	4	4	4	4	4	4	4	4	40
2	3	2	1	3	2	1	3	2	1	2	2	1	1	3	5	4	2	3	5	4	5	4	4	36	4	4	4	4	5	5	5	4	5	4	44
2	3	2	6	3	1	1	3	4	1	2	1	1	2	3	4	4	1	3	4	3	5	3	3	30	3	4	4	4	5	5	5	4	4	5	43
2	3	2	2	2	1	1	2	2	1	3	1	1	1	3	3	3	3	3	3	3	3	3	3	27	3	3	3	3	3	3	3	3	3	3	30
2	2	2	3	2	1	1	2	2	1	2	1	2	2	2	5	4	4	4	4	3	5	5	5	39	4	4	4	4	5	5	5	5	5	5	46
2	1	2	3	1	1	1	1	1	1	2	1	2	3	2	3	3	3	3	3	2	3	3	3	26	3	3	3	3	4	4	4	3	3	4	34
2	1	2	7	2	1	1	3	2	1	2	1	1	2	2	5	5	5	5	5	5	5	5	5	45	5	5	5	5	5	5	5	5	5	5	50
2	3	2	2	2	1	1	3	2	1	2	1	1	3	2	5	5	5	5	5	5	5	5	5	45	5	4	5	5	5	5	5	5	5	5	49
2	3	2	2	3	1	1	4	2	2	1	1	2	3	2	5	3	3	3	5	4	5	5	5	38	4	4	3	3	5	5	5	5	5	5	44
2	3	2	6	2	1	1	3	1	1	2	2	1	2	2	5	5	3	3	4	3	4	3	4	34	3	3	3	2	4	4	5	4	4	3	35
2	1	2	5	2	1	1	2	2	1	1	1	1	1	2	4	4	3	4	4	4	4	4	4	35	4	4	4	4	4	4	4	4	4	4	40
1	1	2	6	2	1	1	1	2	1	3	1	1	1	2	5	5	4	5	5	5	5	5	5	44	5	5	5	4	5	5	5	5	5	5	49
2	3	2	4	2	1	1	2	3	1	2	1	2	2	2	5	5	5	5	4	4	4	4	5	41	5	5	5	5	5	5	5	5	5	5	50
2	3	2	1	3	1	2	3	3	1	2	1	2	2	2	5	3	1	4	5	4	4	2	3	31	4	3	4	4	5	5	5	3	3	3	39
2	1	1	6	1	1	1	1	1	1	1	1	2	2	2	3	3	3	3	3	3	3	3	3	27	3	3	3	3	3	3	3	3	3	3	30
2	3	2	7	3	1	2	4	2	2	1	2	1	1	2	4	4	3	4	3	3	4	3	5	33	4	4	4	4	5	5	4	5	5	5	45
2	3	2	1	2	1	1	2	2	1	2	2	1	1	3	4	4	2	2	4	4	3	3	3	29	3	3	4	3	3	4	4	4	4	3	35
2	3	2	6	3	1	2	4	1	2	2	2	1	1	2	5	5	3	5	5	5	5	5	5	43	3	3	3	5	5	5	5	5	5	5	44
2	1	2	2	1	1	1	2	1	1	2	1	2	3	3	4	4	4	4	4	4	4	4	4	36	3	3	3	3	3	3	3	3	3	3	30
2	3	2	1	3	1	1	3	3	2	2	1	1	1	2	5	5	5	5	5	5	5	5	5	45	5	5	5	5	5	5	5	5	5	5	50
2	1	1	3	1	1	1	1	1	1	3	1	2	2	2	4	4	3	3	4	4	4	4	4	34	4	4	4	4	4	4	4	4	4	4	40
2	3	1	6	2	1	1	2	1	2	2	1	2	1	2	4	4	4	4	4	4	4	4	4	36	4	4	4	4	4	4	4	4	4	4	40
2	3	2	1	2	1	1	2	2	1	2	3	1	2	3	4	3	3	2	3	2	4	4	4	29	3	3	3	3	3	3	3	3	3	3	30
2	3	2	7	3	1	1	3	1	1	3	2	2	3	2	5	5	3	3	3	3	3	3	3	31	5	5	5	4	4	4	4	4	4	4	43
2	2	1	7	2	1	1	2	1	2	2	1	2	2	2	4	3	3	3	3	3	3	3	3	28	3	3	3	3	3	3	3	3	3	3	30
2	3	2	1	3	1	2	3	2	2	1	1	1	1	2	5	5	5	5	5	5	5	5	5	45	5	5	5	5	5	5	5	5	5	5	50
2	3	2	2	2	1	1	3	1	1	1	1	1	2	3	3	3	3	3	3	3	3	3	3	27	3	3	3	3	3	3	3	3	3	3	30
2	1	1	1	1	1	1	1	1	1	2	1	1	2	2	4	4	3	3	3	4	3	3	3	30	3	3	3	3	4	4	4	3	4	4	35
2	1	1	3	1	1	1	1	1	1	2	1	2	3	2	5	4	2	4	4	4	4	4	4	35	4	5	4	5	4	5	4	4	3	4	42
2	4	1	1	2	1	1	3	1	1	2	2	2	2	3	4	4	3	4	5	5	3	3	3	34	4	3	4	4	5	5	4	4	4	5	42
2	3	2	3	2	1	1	3	2	1	2	1	2	3	3	5	4	1	4	5	5	5	5	5	39	5	5	5	5	5	5	5	5	5	5	50
2	3	1	2	3	1	1	4	2	2	1	1	1	2	2	5	1	5	5	5	4	4	4	4	37	4	4	5	5	5	5	5	5	5	5	48
2	3	2	1	3	2	1	4	2	2	2	1	1	1	3	5	5	5	5	5	5	5	5	5	45	4	4	4	4	4	4	4	4	4	4	40
1	3	2	6	3	1	1	3	4	1	3	2	2	2	3	3	3	3	4	3	3	3	3	4	29	4	4	4	4	4	4	4	4	4	4	40
2	3	2	2	3	1	1	3	3	1	1	1	2	2	3	5	5	3	5	5	5	5	5	5	43	5	5	5	5	5	5	5	5	5	5	50
2	1	2	1	2	1	1	2	2	1	2	1	2	2	3	3	3	4	3	4	4	4	4	4	33	4	4	4	4	4	4	4	4	4	4	40
2	3	2	7	3	1	1	2	2	2	2	1	1	2	3	4	4	3	3	2	2	2	2	3	25	3	3	3	3	3	3	3	3	3	3	30
2	3	2	3	3	1	1	4	2	2	2	1	2	2	2	5	5	5	5	3	4	3	3	3	36	3	3	3	3	3	3	3	3	3	3	30
2	1	2	1	1	1	1	2	2	1	2	1	1	1	3	5	5	5	5	5	5	5	5	5	45	5	5	5	5	5	5	5	5	5	5	50
2	3	1	7	1	1	1	2	1	2	2	1	2	3	3	4	3	1	1	3	3	1	3	1	20	3	4	3	3	3	3	3	3	3	3	31
2	3	2	2	2	1	1	4	2	2	2	1	2	1	2	3	3	3	3	3	3	3	3	3	27	3	3	3	4	4	4	4	4	4	4	37
2	3	2	1	2	1	1	2	2	2	2	1	1	2	3	3	3	2	2	4	4	3	3	3	27	3	3	3	3	3	3	3	3	3	3	30
2	1	1	1	1	1	1	1	2	1	2	1	2	3	3	5	4	3	3	4	3	3	3	3	31	4	4	4	4	4	5	4	5	4	5	43
2	1	2	2	2	1	1	2	2	1	2	1	2	2	3	5	3	2	2	2	2	2	2	2	22	4	3	3	3	3	3	3	3	3	3	31
2	1	1	1	1	1	1	1	1	1	2	1	1	2	2	5	5	5	5	5	5	5	4	5	44	5	5	3	4	4	5	4	5	4	5	44
2	3	2	1	2	1	1	2	1	2	2	1	1	2	2	5	5	5	5	5	5	5	4	5	44	5	4	5	4	5	4	5	4	5	4	45
2	3	2	6	4	1	2	4	3	1	3	1	1	1	3	4	5	4	5	4	3	5	4	5	39	4	5	5	5	5	5	5	5	5	5	49
2	2	2	1	3	1	1	3	1	2	2	1	2	1	2	4	4	3	4	4	4	4	4	4	35	4	4	4	4	4	4	4	4	4	4	40
2	3	1	6	3	1	2	4	2	2	2	1	2	3	3	3	4	1	3	4	3	2	3	4	27	2	2	3	3	5	3	5	4	5	4	36
2	3	2	1	3	1	1	4	2	2	1	1	1	3	3	5	5	4	5	5	4	5	5	5	43	5	5	5	4	4	5	5	5	5	5	48
2	3	2	1	3	1	1	3	1	1	2	1	2	2	2	5	5	5	5	5	5	5	5	5	45	5	5	4	5	5	5	4	5	3	5	46
2	3	1	5	3	1	2	4	2	2	2	1	1	2	2	4	4	4	3	3	3	4	3	5	33	4	4	4	5	3	4	5	4	5	5	43
2	3	2	1	3	1	1	3	4	1	2	2	2	2	3	4	4	2	2	4	4	3	3	3	29	3	3	3	3	3	4	4	3	3	3	32
2	1	1	4	1	1	1	1	1	1	1	1	2	2	2	4	3	3	3	4	3	4	3	4	31	4	4	4	3	3	3	3	4	4	4	36
2	3	2	7	2	1	1	2	2	2	2	2	1	1	3	3	4	3	3	4	3	3	3	3	29	3	2	2	3	4	5	4	3	3	3	32
2	3	1	2	2	1	1	3	1	2	2	1	2	2	2	5	5	5	5	5	5	5	5	5	45	5	5	5	5	5	5	5	5	5	5	50
2	1	1	1	2	1	1	2	1	2	3	1	1	1	3	5	5	3	4	4	4	4	4	4	37	4	4	4	4	4	4	4	4	4	4	40
2	3	2	1	3	1	2	3	2	2	2	2	1	1	3	4	3	2	2	2	2	4	3	3	25	2	3	4	4	4	4	4	4	4	4	37
2	3	2	7	3	1	1	3	2	2	2	1	1	2	3	4	4	3	3	4	3	4	3	4	32	4	4	4	4	4	4	4	4	4	4	40
2	3	2	1	2	1	1	3	2	1	2	1	2	2	3	3	2	1	2	2	3	4	2	3	22	3	3	3	3	3	3	3	3	3	3	30
2	3	2	3	2	1	1	2	1	1	2	1	3	2	3	3	2	3	3	3	3	3	3	3	26	2	2	1	2	3	3	4	4	3	3	27
2	3	2	1	2	1	1	2	2	2	2	2	2	2	2	4	3	3	3	5	5	5	5	5	38	4	4	4	4	4	4	3	5	5	5	42
2	3	2	1	3	1	2	2	1	2	2	1	2	3	2	4	4	3	4	3	3	4	4	4	33	4	4	4	4	5	5	5	5	5	5	46
2	4	2	2	2	1	1	3	1	1	2	1	2	2	3	3	3	3	3	3	3	3	3	3	27	3	3	3	3	3	3	3	3	3	3	30
2	1	2	2	2	1	1	1	1	1	3	1	3	3	3	3	2	2	2	2	2	2	2	2	19	3	3	3	3	3	3	3	3	3	3	30
2	1	2	2	2	1	1	1	1	1	3	1	3	3	3	3	2	2	2	2	2	2	2	2	19	3	3	3	3	3	3	3	3	3	3	30
2	1	2	1	2	1	1	3	2	1	1	1	1	1	3	4	3	2	2	3	3	3	3	2	25	4	4	4	4	4	4	4	4	4	4	40
1	3	2	5	3	1	1	3	2	1	3	2	1	2	3	4	3	1	1	1	2	1	1	1	15	2	2	2	2	2	2	2	2	2	2	20
2	3	2	1	3	2	2	4	3	2	3	2	1	1	3	4	4	3	4	4	4	4	4	4	35	4	4	4	4	4	4	4	4	4	4	40
2	3	2	7	3	1	1	4	4	1	2	2	1	1	2	5	4	4	5	5	4	5	5	5	42	5	5	5	4	5	5	5	5	5	5	49
2	1	2	1	2	1	1	2	2	1	1	2	1	1	2	4	4	3	4	4	3	4	4	4	34	4	4	4	4	4	4	4	4	4	4	40
2	2	2	1	1	1	2	1	1	1	2	1	1	1	3	5	5	5	5	5	5	5	5	5	45	5	5	5	5	5	5	5	5	5	5	50
2	3	2	7	3	1	2	4	2	1	2	3	2	2	3	5	5	3	1	1	1	1	1	2	20	3	4	3	3	4	4	4	3	3	3	34
2	3	2	1	3	1	2	3	2	1	1	2	3	3	3	4	3	2	3	3	3	2	3	3	26	3	3	3	3	3	3	3	3	3	3	30
2	3	2	7	2	1	1	2	1	2	2	1	2	2	2	4	4	3	2	4	3	3	3	3	29	3	3	3	3	3	3	3	3	3	3	30
2	1	2	3	3	1	1	3	2	1	2	1	2	2	2	3	3	2	1	3	3	2	2	2	21	2	2	3	3	4	4	4	3	3	3	31
2	2	1	6	3	1	1	4	2	2	1	1	1	1	2	5	5	5	5	5	5	5	5	5	45	5	5	5	5	5	5	5	5	5	5	50
2	3	2	2	2	1	1	3	2	1	2	1	2	2	2	3	3	3	3	3	3	3	3	3	27	3	3	3	3	3	3	3	3	3	3	30
2	3	2	7	3	1	1	2	2	2	2	2	1	1	2	4	4	2	4	4	4	4	4	4	34	4	4	4	4	4	4	4	4	4	4	40
2	3	1	3	2	1	1	2	1	1	2	1	1	2	2	5	5	3	4	4	3	5	3	5	37	5	5	4	5	5	5	5	5	5	5	49
2	1	2	7	3	1	1	3	2	1	2	1	1	2	2	4	4	3	3	3	3	3	3	3	29	3	3	3	3	3	3	3	3	3	3	30
2	2	2	7	2	1	1	2	2	1	2	1	3	3	2	2	3	3	3	4	3	3	3	3	27	2	2	2	2	4	4	4	3	4	3	30
2	1	1	4	2	2	1	3	1	2	2	3	2	2	3	4	3	2	2	5	3	1	3	3	26	3	3	3	3	3	3	3	3	3	3	30
2	2	2	1	2	1	1	1	1	1	2	1	1	2	3	5	4	1	5	5	5	5	4	5	39	1	3	3	3	5	5	5	3	3	3	34
2	3	1	2	3	2	1	4	1	2	2	1	2	2	2	4	3	1	2	5	5	3	3	3	29	2	3	3	4	5	5	5	5	5	5	42
2	3	2	2	3	1	2	4	2	2	2	1	2	2	1	4	5	4	5	4	4	5	4	5	40	4	4	4	4	5	5	5	5	5	5	46
2	3	2	6	3	1	2	4	4	1	2	1	2	2	2	4	2	2	2	4	4	3	3	3	27	3	3	3	4	4	4	4	4	4	4	37
2	3	2	4	3	1	1	3	2	1	2	3	1	3	3	4	4	2	2	2	2	3	4	3	26	3	2	2	2	2	2	2	2	4	3	24
2	3	2	3	3	1	2	3	2	2	2	3	2	1	3	5	5	5	5	5	5	4	3	4	41	4	4	4	4	4	5	5	5	5	5	45
2	1	1	1	2	1	1	1	2	1	2	1	2	3	3	4	4	4	2	3	3	2	2	2	26	3	3	3	3	3	3	3	3	4	4	32
2	3	2	7	3	1	1	2	2	1	1	1	1	1	2	5	5	5	5	5	5	5	5	5	45	5	5	5	5	5	5	5	5	5	5	50
2	3	2	3	2	1	1	3	2	1	2	2	2	2	2	4	3	4	4	4	4	4	4	4	35	4	4	4	4	4	4	4	4	4	4	40
2	2	2	1	2	1	1	2	1	1	2	1	1	1	3	5	5	5	5	5	5	5	5	5	45	5	5	5	5	5	5	5	5	5	5	50
2	3	2	3	3	1	1	4	2	1	1	2	1	1	2	4	5	4	4	4	5	5	4	4	39	4	4	4	5	4	5	5	5	5	5	46
2	3	2	3	2	1	1	3	1	2	1	1	1	2	2	3	3	3	3	3	3	3	3	3	27	3	3	3	3	3	3	3	3	3	3	30
2	3	2	1	3	2	1	3	2	2	2	2	1	2	3	5	5	4	4	5	4	4	4	4	39	4	4	4	4	4	4	4	4	4	4	40
2	3	1	7	3	1	1	4	2	2	2	1	2	2	2	5	4	3	4	5	3	4	4	4	36	4	4	5	4	5	5	4	5	5	5	46
2	3	2	3	3	2	2	4	3	1	3	3	2	2	3	5	5	5	5	4	4	5	4	5	42	5	4	4	4	4	4	4	3	3	4	39
2	3	2	2	2	1	1	1	2	1	2	1	1	2	2	4	4	3	3	3	3	3	3	3	29	3	3	3	3	3	3	3	3	3	3	30
2	3	2	7	3	1	1	3	3	2	3	1	1	1	2	5	5	5	5	5	5	5	5	5	45	5	5	5	5	5	5	5	5	5	5	50
2	1	1	1	1	1	1	2	2	1	2	1	1	2	3	4	3	2	2	4	3	3	3	3	27	4	3	4	4	3	4	4	3	3	3	35
2	3	2	1	3	1	1	3	2	1	1	2	1	1	3	5	5	4	4	5	5	4	4	5	41	5	4	4	4	4	4	4	4	4	4	41
2	3	2	3	2	1	1	2	1	1	3	1	1	3	3	5	5	5	5	5	5	5	5	5	45	5	5	5	5	5	5	5	5	5	5	50
2	3	2	7	3	1	2	3	2	2	1	2	1	1	2	5	3	3	3	5	5	4	3	4	35	5	3	3	3	4	4	4	4	5	5	40
2	3	2	1	2	1	1	2	1	1	1	1	1	3	2	3	3	2	3	4	3	3	2	2	25	3	2	3	3	3	3	3	3	3	3	29
2	3	2	1	3	1	1	3	1	1	2	1	3	3	3	4	4	4	4	4	4	4	4	4	36	4	4	4	4	4	4	4	4	4	4	40
1	2	2	4	2	1	1	2	2	1	1	1	2	2	3	4	3	2	3	3	2	4	3	4	28	3	3	3	3	5	5	5	4	4	4	39
2	1	1	3	1	1	1	1	1	1	1	1	1	2	3	5	5	4	2	5	5	3	3	5	37	4	4	4	4	4	4	4	5	5	5	43
2	3	2	1	2	1	1	3	2	1	2	2	2	2	3	3	3	3	3	3	3	3	3	3	27	3	3	3	3	3	3	3	3	3	3	30
2	1	2	3	2	1	1	2	2	1	1	2	1	1	2	5	5	1	3	2	2	5	3	5	31	5	4	4	4	3	3	3	3	3	3	35
2	3	2	7	3	1	2	4	2	2	2	1	3	3	2	3	3	2	3	4	2	2	2	2	23	3	3	3	3	4	4	5	3	4	3	35
2	4	1	2	1	1	1	1	1	1	3	3	1	2	2	4	4	4	4	4	4	4	4	4	36	4	4	4	4	4	4	4	4	4	4	40
2	3	2	3	3	1	1	3	3	1	3	2	2	2	2	4	3	1	2	3	3	3	3	3	25	3	3	3	3	4	4	4	4	4	4	36
2	1	2	1	3	1	1	2	2	1	2	1	1	2	3	4	3	2	3	3	4	2	3	3	27	3	3	3	3	4	5	4	3	4	4	36
2	3	2	7	2	1	1	2	2	1	2	1	1	1	2	5	4	3	4	4	3	4	4	4	35	3	3	4	4	4	4	4	4	4	4	38
2	1	1	7	2	1	1	2	1	2	2	1	1	1	2	4	4	4	4	4	4	4	4	4	36	4	4	4	4	4	4	4	4	4	4	40
2	3	1	6	2	1	1	1	2	1	2	1	1	2	2	5	5	5	5	5	5	5	5	5	45	4	5	4	4	5	5	4	4	5	4	44
2	1	2	1	1	1	1	1	2	1	1	1	2	3	3	3	2	2	2	2	2	4	3	3	23	3	3	3	3	3	3	3	3	3	3	30
2	3	1	1	1	1	1	1	2	2	1	1	2	2	3	3	3	3	3	3	3	3	3	3	27	3	3	3	3	3	3	3	3	3	3	30
2	3	2	3	1	1	1	2	1	1	3	1	1	2	3	4	3	3	3	5	4	4	4	4	34	4	4	4	5	4	4	4	4	4	4	41
2	3	2	2	3	1	1	3	2	2	2	1	2	2	2	4	4	4	4	4	4	4	4	4	36	4	4	4	4	4	4	4	4	4	4	40
2	3	1	3	2	1	1	2	1	1	2	1	1	3	2	4	5	2	2	5	4	4	3	4	33	3	3	3	3	4	4	5	4	4	4	37
2	3	2	3	3	1	1	3	2	2	2	1	2	2	2	3	3	3	3	3	3	3	3	3	27	3	3	3	3	3	3	3	3	3	3	30
2	1	1	1	1	1	1	1	1	1	1	1	2	1	2	4	4	4	4	3	3	3	3	3	31	3	3	3	3	4	4	4	4	4	4	36
2	3	2	2	2	1	1	2	2	1	2	1	2	3	3	2	3	1	2	3	2	2	2	3	20	4	2	2	1	3	3	1	2	3	3	24
2	3	2	3	3	1	2	3	2	1	2	1	1	1	3	5	3	1	3	2	2	3	3	2	24	3	3	3	3	3	3	3	3	3	3	30
2	3	2	1	3	1	1	3	3	2	2	2	1	1	3	4	4	4	4	4	4	4	4	4	36	4	4	4	4	4	4	4	4	4	4	40
2	3	2	7	3	1	1	3	2	2	1	1	1	1	2	4	4	3	4	4	3	4	4	4	34	5	5	5	5	5	5	5	4	4	4	47
2	2	2	1	3	1	1	2	1	1	2	2	2	3	3	4	4	3	3	5	4	3	3	3	32	3	3	3	3	3	3	3	4	3	3	31
2	1	1	1	1	1	1	1	1	2	2	1	1	1	3	4	4	4	4	4	3	4	3	3	33	3	3	3	4	5	4	4	4	4	4	38
2	3	1	7	2	1	1	2	1	2	2	1	1	2	2	5	3	3	3	3	3	3	3	3	29	3	3	3	3	3	3	3	3	3	3	30
2	1	1	1	2	1	1	2	2	1	2	1	2	2	3	4	4	3	3	3	3	4	3	4	31	3	3	3	3	4	4	4	4	4	4	36
2	2	2	2	1	1	1	2	2	1	2	1	3	3	2	3	3	3	3	3	3	3	3	3	27	3	3	3	3	4	4	4	3	3	3	33
2	3	2	3	3	1	1	4	2	1	2	1	2	2	2	4	4	4	4	4	4	4	4	4	36	3	3	3	3	4	4	4	4	4	4	36
2	3	1	7	2	1	2	4	3	2	2	1	1	1	2	4	4	2	3	4	3	4	3	3	30	3	3	3	3	5	5	5	3	3	3	36
2	1	2	6	2	1	1	2	1	2	2	1	2	3	2	4	4	3	3	4	4	4	3	3	32	4	4	4	4	4	4	4	4	4	4	40
2	4	1	2	2	1	1	2	1	2	1	2	1	1	2	5	5	5	5	5	5	5	5	5	45	4	5	4	4	5	5	4	5	5	5	46
2	3	1	4	2	1	1	2	1	2	2	1	1	1	2	3	3	1	3	4	2	3	2	3	24	3	3	3	3	4	4	4	4	4	4	36
2	1	1	1	1	1	1	1	2	1	2	1	2	3	3	3	3	2	2	5	5	3	3	3	29	3	3	3	3	3	3	3	3	3	3	30
2	3	2	1	3	2	2	4	3	2	1	1	1	1	2	4	4	4	4	5	4	4	3	3	35	3	3	4	4	4	4	4	4	4	4	38
2	2	2	6	3	1	1	3	2	1	1	2	1	2	2	4	4	4	3	4	4	4	4	4	35	4	4	4	4	4	4	4	4	4	4	40
2	3	1	3	2	1	1	3	2	2	1	1	2	2	3	4	4	3	4	3	3	4	3	4	32	4	4	3	3	4	4	4	4	4	4	38
2	1	1	1	1	1	1	1	1	1	2	1	2	2	2	3	3	3	3	3	3	3	3	3	27	3	3	3	3	3	3	3	3	3	3	30
2	1	2	7	2	1	1	1	1	2	1	2	1	3	2	5	5	3	5	3	3	4	3	4	35	4	3	4	4	4	4	4	4	4	4	39
2	1	1	1	1	1	1	1	2	1	1	1	1	1	2	5	5	4	5	5	4	5	5	5	43	5	5	4	4	5	5	4	5	4	5	46
2	1	2	2	3	1	1	3	1	2	1	1	1	3	2	5	4	2	4	3	2	3	3	3	29	4	3	4	2	5	5	5	4	4	4	40
2	3	2	7	2	1	1	1	1	2	2	1	1	1	2	3	3	2	3	2	2	3	3	3	24	3	3	3	3	4	4	4	3	3	3	33
2	2	2	6	2	1	1	3	1	1	2	1	2	2	2	4	4	4	4	4	4	4	4	4	36	3	3	3	3	3	3	3	3	3	3	30
2	3	2	6	2	1	1	3	1	1	2	1	1	2	3	5	4	3	3	4	4	3	3	3	32	3	3	4	3	5	5	5	5	4	4	41
2	3	2	6	1	1	1	2	1	1	1	2	1	1	2	4	4	5	5	4	4	5	5	5	41	5	5	5	5	5	5	5	5	5	5	50
2	3	1	2	1	1	2	2	2	2	1	1	1	1	2	4	4	4	4	4	4	4	4	4	36	4	4	4	4	5	5	5	5	5	5	46
2	3	2	6	3	1	1	3	2	1	2	1	2	2	2	2	3	3	2	3	3	3	2	2	23	2	2	2	2	3	3	2	2	2	2	22
2	3	2	6	2	1	1	2	2	1	1	1	1	2	3	5	5	2	3	5	3	4	4	5	36	4	4	4	3	5	5	5	5	5	5	45
2	2	2	3	2	1	1	2	2	1	2	1	1	2	2	4	4	2	3	4	4	4	4	4	33	3	4	4	4	4	4	4	4	4	4	39
2	1	1	6	1	1	1	1	1	1	2	1	1	2	3	3	2	2	3	3	3	2	3	2	23	3	3	3	3	3	3	3	2	2	2	27
2	3	1	7	3	1	2	4	2	2	1	1	1	1	2	5	5	5	5	5	5	5	5	5	45	5	5	5	5	5	5	5	5	5	5	50
2	3	2	1	2	1	1	2	2	1	2	1	1	1	2	2	2	1	2	3	2	2	2	2	18	2	2	2	2	2	2	2	2	2	2	20
2	3	2	2	2	1	1	4	2	2	2	1	2	3	2	5	5	2	4	3	3	4	3	4	33	4	4	4	4	4	4	4	4	4	4	40
2	3	2	2	2	1	1	3	3	1	2	1	2	1	2	5	4	2	3	3	2	3	3	2	27	3	3	3	3	4	4	4	3	4	4	35
2	1	2	3	2	1	1	2	2	1	2	2	1	3	3	4	4	3	3	4	3	3	3	4	31	3	4	4	4	4	4	4	4	4	4	39
2	3	2	3	3	1	2	2	1	1	3	1	2	2	2	4	3	2	2	3	2	3	3	3	25	3	2	2	2	3	3	3	3	3	3	27
2	3	2	3	3	1	1	3	2	2	2	1	1	1	3	5	5	4	5	4	5	5	5	5	43	5	5	5	5	5	5	5	5	5	5	50
2	1	1	1	1	1	1	1	1	1	2	1	1	1	2	4	4	1	4	5	4	4	4	4	34	4	4	4	4	4	4	4	4	4	4	40
2	3	1	1	2	1	1	3	1	1	2	1	1	1	2	5	5	4	5	5	4	4	4	4	40	4	4	4	4	4	4	4	4	4	4	40
2	3	2	6	3	1	1	4	3	2	2	2	2	1	3	5	5	5	5	5	5	5	5	5	45	5	5	5	5	5	5	5	5	5	5	50
2	1	2	2	2	1	1	1	3	1	2	1	2	3	2	3	2	2	2	3	1	3	3	3	22	3	3	3	3	3	3	4	3	3	3	31
2	3	2	2	3	1	1	3	2	1	3	1	2	2	2	5	4	4	4	4	4	4	4	5	38	4	4	4	4	4	4	5	5	5	5	44
2	3	2	2	2	1	1	2	3	1	1	2	2	2	2	5	3	2	3	3	3	4	4	4	31	4	4	4	4	5	4	5	4	4	4	42
2	3	1	1	2	1	1	3	2	2	2	1	1	1	3	4	4	3	3	3	2	4	3	4	30	4	4	3	3	4	4	4	4	4	4	38
2	3	2	2	3	1	1	4	2	2	2	1	1	1	2	3	3	3	3	5	3	3	3	3	29	3	3	3	3	3	3	3	3	3	3	30
2	3	2	6	4	1	2	4	4	2	2	1	1	2	2	4	4	2	4	4	3	4	3	3	31	4	4	4	4	4	4	4	4	4	5	41
2	3	1	5	1	1	1	2	2	1	1	1	1	1	2	5	5	4	4	5	4	5	5	5	42	5	5	5	5	5	5	5	5	5	5	50
2	3	1	5	2	1	1	3	2	1	1	2	1	1	3	5	5	5	5	5	4	5	4	4	42	5	5	5	5	5	5	5	5	5	5	50
2	3	2	2	2	1	1	2	3	1	3	1	2	3	2	4	2	2	3	4	3	3	3	3	27	3	4	4	4	4	4	4	4	4	4	39
2	3	2	1	4	1	1	4	3	1	2	2	2	3	2	4	4	3	4	3	4	4	3	4	33	4	3	3	3	4	4	4	4	4	4	37
2	3	2	1	3	1	1	3	3	1	2	3	1	2	3	4	4	4	4	4	4	4	4	4	36	4	4	4	4	4	4	4	4	4	4	40
2	3	1	1	3	1	2	4	2	2	2	1	2	2	3	4	3	3	2	4	4	3	2	3	28	3	3	2	3	2	4	4	4	4	4	33
2	3	2	7	2	1	2	4	1	2	2	1	2	2	2	4	4	4	4	4	4	4	4	4	36	4	3	3	3	5	5	4	3	3	3	36
2	1	2	2	1	1	1	1	1	2	1	1	1	1	2	5	5	3	3	3	3	5	5	5	37	5	5	5	5	3	3	3	5	5	5	44
2	3	2	2	3	1	1	2	3	1	2	3	1	2	2	5	5	4	5	5	5	5	5	5	44	4	3	3	3	5	5	5	5	5	5	43
2	3	2	1	3	1	2	2	1	2	2	2	1	3	3	3	3	2	2	2	2	3	3	3	23	3	3	3	3	4	4	4	4	4	4	36
2	3	2	1	3	2	1	3	4	1	2	2	2	1	3	4	4	3	3	4	4	3	4	3	32	4	4	4	4	4	4	4	4	4	4	40
2	3	2	1	2	1	1	2	1	1	2	1	1	1	2	5	4	3	4	3	3	4	4	4	34	4	4	4	4	5	5	5	4	4	4	43
2	3	2	6	3	1	2	4	2	2	3	1	2	2	2	4	4	2	3	4	3	4	3	3	30	4	4	3	3	4	4	4	4	4	4	38
2	3	1	7	1	1	1	1	1	2	2	1	2	2	3	4	4	2	3	4	3	3	3	4	30	3	3	3	3	4	4	4	4	4	3	35
2	3	2	2	3	1	1	2	2	1	3	1	1	1	2	4	4	1	2	3	3	2	3	3	25	1	1	1	1	4	4	4	4	4	4	28
2	2	2	4	3	1	1	3	3	1	2	1	2	2	3	5	5	5	5	5	5	5	5	5	45	5	5	5	5	5	5	5	5	5	5	50
2	2	1	2	2	1	1	2	2	1	2	2	2	2	2	5	5	2	2	5	5	4	4	4	36	5	4	4	4	5	5	5	5	5	5	47
2	3	2	1	2	1	1	3	3	2	1	1	1	3	2	5	5	1	3	5	5	4	3	3	34	4	3	5	4	5	5	5	3	5	5	44
2	1	1	6	1	1	1	1	1	1	3	1	1	3	3	4	2	1	2	2	2	2	2	1	18	2	2	2	2	3	3	3	2	2	2	23
2	4	1	7	3	1	1	4	2	2	2	1	1	2	2	3	4	3	4	4	3	3	3	3	30	3	3	3	3	4	3	3	3	3	4	32
2	3	2	1	2	1	1	3	1	1	2	1	2	3	3	3	3	2	2	3	2	4	3	4	26	4	4	4	4	4	4	4	4	4	4	40
2	3	2	1	3	1	1	3	2	1	2	2	2	2	3	4	4	4	4	4	4	4	4	4	36	4	4	4	4	4	4	5	4	4	5	42
2	3	2	1	2	1	2	2	2	1	2	1	2	2	3	5	4	1	3	2	3	1	3	4	26	4	3	3	3	3	3	3	3	3	2	30
2	1	2	1	1	1	1	2	1	2	2	1	2	2	2	4	4	4	4	4	4	4	4	4	36	4	4	4	4	4	4	4	4	4	4	40
2	3	2	4	3	1	1	3	3	1	2	2	2	2	3	4	3	2	3	5	4	4	3	3	31	4	4	4	4	4	4	4	4	4	4	40
2	3	1	2	2	1	1	2	1	1	1	1	2	2	2	4	4	4	4	4	4	4	4	4	36	4	4	4	4	4	4	4	4	4	4	40
2	3	1	1	3	1	1	4	1	2	1	1	1	2	3	4	4	3	3	4	3	3	3	3	30	3	3	3	3	3	3	4	3	3	4	32
2	3	2	1	2	1	1	3	2	1	2	2	2	2	2	4	4	3	5	5	4	4	4	5	38	4	4	4	3	4	5	5	5	5	4	43
1	3	2	4	3	1	1	3	1	1	2	1	1	3	3	4	5	2	4	5	5	3	3	5	36	3	3	3	3	3	3	4	3	5	4	34
2	3	1	1	1	1	1	3	2	2	2	1	1	2	3	5	3	5	3	2	3	3	3	5	32	3	4	5	5	5	5	5	5	5	5	47
2	1	1	4	1	1	1	1	2	1	2	1	1	2	3	4	4	2	2	3	2	3	3	3	26	2	3	3	3	3	3	3	3	3	3	29
2	3	1	2	1	1	1	2	2	2	1	2	1	1	2	5	5	5	5	5	5	5	5	5	45	5	5	5	5	5	5	5	5	5	5	50
2	3	2	3	3	1	1	4	3	2	2	1	1	1	3	5	5	4	4	5	4	4	4	4	39	4	5	5	5	5	5	5	5	5	5	49
2	3	2	3	2	1	2	2	2	1	3	1	1	1	3	5	5	2	3	4	4	3	3	3	32	3	3	3	3	5	5	5	3	3	3	36
2	3	2	1	2	1	1	2	2	2	2	1	2	3	3	3	3	3	2	3	3	3	3	3	26	3	3	3	3	3	3	3	3	3	3	30
2	1	2	7	1	1	1	1	1	1	1	1	1	2	2	4	4	4	4	4	4	4	4	4	36	4	4	4	4	4	4	4	4	4	4	40
2	1	2	1	2	1	1	1	2	1	2	1	2	2	3	4	3	1	3	3	2	4	3	4	27	4	4	4	3	4	4	4	4	4	4	39
2	3	1	1	2	1	1	2	1	2	1	1	1	1	2	5	4	3	4	4	4	4	4	4	36	4	4	4	5	5	5	5	5	5	5	47
2	1	2	6	2	1	1	2	2	2	1	1	1	1	2	3	4	3	4	3	3	4	3	4	31	4	4	4	4	3	4	3	4	3	4	37
2	3	2	1	2	1	1	2	1	1	2	1	2	3	3	3	3	2	3	3	2	4	4	3	27	3	3	3	3	4	4	4	4	4	4	36
2	1	2	1	2	1	1	2	2	2	2	1	1	2	2	4	4	1	3	5	3	2	3	3	28	3	3	1	3	5	5	5	4	4	3	36
2	2	1	3	2	1	1	2	2	1	2	1	1	1	2	4	4	3	4	4	3	4	4	4	34	4	4	3	4	4	5	4	4	4	4	40
2	2	2	6	2	1	1	2	4	1	1	1	1	3	3	4	4	4	4	4	4	4	4	4	36	4	4	4	4	4	4	4	4	4	4	40
2	3	2	4	3	1	1	4	2	1	2	2	1	3	3	4	4	2	3	3	3	4	3	3	29	4	3	3	3	3	3	4	3	3	3	32
2	2	2	2	2	1	1	2	2	1	2	1	1	2	2	5	5	3	5	4	3	5	3	4	37	4	4	4	4	4	4	4	4	4	4	40
2	1	1	2	1	1	1	2	2	1	1	1	1	2	2	4	4	4	4	4	4	4	4	4	36	4	4	4	4	4	4	5	5	5	5	44
2	1	2	4	2	1	1	1	2	1	2	1	2	3	3	4	3	1	3	5	3	3	3	3	28	1	2	2	2	5	3	5	3	3	1	27
2	3	2	1	3	1	1	3	2	1	2	1	2	2	3	4	4	4	4	4	4	4	4	4	36	4	4	4	4	4	4	4	4	4	4	40
2	1	2	4	2	1	1	3	3	1	2	1	1	3	3	4	4	4	4	4	4	4	4	4	36	4	4	4	4	4	4	4	4	4	4	40
2	1	1	2	1	1	1	1	2	1	2	1	1	2	3	5	5	4	4	4	3	5	4	5	39	4	5	4	4	5	5	5	5	5	5	47
2	1	1	1	2	1	1	2	2	1	2	1	2	3	3	1	2	2	2	3	3	2	2	2	19	1	2	1	1	1	1	1	1	1	1	11
2	3	2	4	2	1	1	2	4	1	2	1	2	2	2	5	5	4	4	5	5	5	5	4	42	4	4	4	4	5	5	5	4	5	5	45
2	3	2	3	3	1	2	4	2	2	1	2	1	1	2	5	4	3	3	3	4	4	4	4	34	4	3	4	4	5	5	5	4	4	4	42
2	3	2	3	3	1	1	2	1	1	2	1	2	3	2	5	5	3	5	4	3	5	4	4	38	4	4	3	3	5	5	5	3	5	5	42
2	3	2	2	3	1	1	3	1	2	2	3	1	2	2	5	5	3	4	4	4	4	3	4	36	3	3	3	3	4	4	4	4	4	3	35
2	3	2	1	3	1	1	3	2	2	2	1	1	2	2	5	5	5	5	5	5	5	5	5	45	5	5	5	5	5	5	5	5	5	5	50
2	2	2	1	2	1	1	2	2	1	1	1	1	1	2	5	5	5	5	5	5	5	5	5	45	5	5	5	5	5	5	5	5	5	5	50
1	1	2	4	1	1	1	1	2	1	1	1	1	2	2	4	4	3	3	4	4	4	3	4	33	3	4	4	4	4	4	4	4	4	4	39
2	1	1	7	1	1	1	1	1	1	1	1	2	2	2	3	3	3	3	3	3	4	4	4	30	4	4	4	4	4	4	4	4	4	4	40
2	3	2	3	2	1	1	2	2	1	2	1	1	1	3	5	5	5	5	5	5	5	5	5	45	5	5	5	5	5	5	5	5	5	5	50
2	3	2	1	4	2	2	4	3	1	3	2	1	2	3	3	3	2	3	3	3	4	3	4	28	4	4	4	4	4	4	4	4	4	3	39
1	3	1	6	2	1	1	3	2	1	1	1	1	1	2	4	4	3	3	3	2	1	2	2	24	1	1	3	1	3	3	3	3	3	2	23
2	3	2	6	3	1	1	4	1	2	1	1	1	1	2	4	4	4	4	4	4	4	4	4	36	4	4	4	4	4	4	4	4	4	4	40
2	3	2	2	4	1	2	4	2	2	1	1	1	1	2	5	4	3	4	5	5	5	3	4	38	5	5	5	5	5	5	5	5	5	5	50
1	2	3	1	2	1	1	2	3	2	2	1	1	1	2	5	5	4	5	4	4	5	4	5	41	5	5	5	5	5	5	5	5	5	5	50
2	3	2	3	3	1	1	2	3	1	2	1	2	2	2	4	4	4	4	5	4	5	4	4	38	4	4	4	4	5	5	5	4	4	4	43
1	1	2	6	3	1	1	2	4	2	1	1	1	1	3	5	3	2	4	5	5	4	5	4	37	4	4	3	2	5	5	5	4	4	3	39
2	2	2	1	2	1	2	2	2	1	2	1	2	2	3	4	4	2	2	5	4	3	2	2	28	2	2	2	2	3	3	5	4	4	3	30
2	3	1	6	2	1	1	2	4	1	2	1	1	1	3	5	5	2	3	5	5	5	4	5	39	3	3	3	4	5	5	5	5	5	5	43
2	3	2	4	3	2	2	3	1	2	2	2	2	2	2	4	3	2	3	4	3	4	4	4	31	3	3	4	4	5	5	5	3	4	3	39
2	3	1	2	1	1	1	1	1	1	3	1	2	2	3	3	3	2	3	2	2	3	3	3	24	3	3	3	3	3	3	3	3	3	3	30
2	1	2	1	1	1	1	1	1	1	2	1	1	2	2	4	4	3	3	3	3	3	3	3	29	3	3	3	3	3	4	4	4	3	3	33
2	4	2	2	3	1	1	4	2	2	2	1	1	3	2	4	4	3	3	4	3	4	3	3	31	3	3	3	3	4	4	4	4	4	4	36
2	3	2	1	4	2	2	4	2	2	3	1	2	2	2	4	4	3	3	4	3	3	4	4	32	3	3	4	4	4	4	4	4	5	4	39
2	3	2	1	3	1	2	4	3	2	2	1	2	2	3	4	4	3	4	4	4	4	4	4	35	3	3	3	4	5	5	5	5	5	4	42
2	2	2	2	2	1	1	2	2	1	3	1	1	2	2	4	4	3	4	4	3	4	3	4	33	4	4	4	4	4	4	4	4	4	4	40
2	3	2	1	3	1	1	3	2	1	1	1	3	2	2	4	3	1	3	2	2	2	2	3	22	3	3	3	2	4	4	4	3	3	3	32
2	3	2	1	4	2	1	4	4	2	2	1	1	2	2	4	4	2	3	4	4	3	3	4	31	4	3	4	5	5	5	5	4	5	4	44
2	3	2	2	2	1	1	2	2	1	2	1	1	2	2	4	4	2	3	3	3	3	3	3	28	3	3	3	3	3	3	3	3	3	3	30
2	3	2	1	3	2	1	3	4	2	2	1	1	1	2	4	4	4	5	4	4	4	4	4	37	4	5	5	5	4	4	4	4	4	4	43
2	3	2	1	3	1	1	2	4	1	2	1	1	1	3	5	5	3	4	4	4	5	4	4	38	4	4	4	4	4	4	4	4	4	4	40
2	2	2	2	2	1	1	2	3	1	2	1	2	3	2	4	4	4	3	3	2	3	3	3	29	3	3	3	3	4	4	4	4	4	3	35
2	3	2	1	3	1	1	2	4	1	2	2	2	3	2	5	5	4	5	4	4	5	4	5	41	5	5	4	4	5	5	5	5	4	5	47
2	1	1	2	1	1	1	1	2	1	2	1	1	2	2	4	4	2	2	2	2	3	3	3	25	3	3	3	4	4	4	4	4	4	4	37
2	3	3	1	4	2	1	4	4	2	2	1	1	2	3	5	5	5	5	5	5	5	5	5	45	5	5	5	5	5	5	5	5	5	5	50
2	3	2	1	2	1	1	2	4	1	2	3	2	1	3	4	3	1	4	5	4	2	3	3	29	4	3	3	3	4	4	3	3	4	4	35
2	3	2	1	4	2	1	4	4	1	2	2	1	2	3	3	3	3	3	4	3	3	4	4	30	3	3	3	3	4	4	5	5	4	5	39
2	3	2	1	2	1	1	2	4	1	2	1	1	1	3	5	5	5	5	5	5	5	5	5	45	5	4	4	5	4	4	4	4	5	4	43
1	3	2	1	3	1	1	3	3	1	2	2	2	2	2	4	4	3	4	4	4	4	4	4	35	4	4	4	4	4	4	4	4	4	4	40
2	3	2	1	3	1	2	4	3	1	2	1	1	2	2	5	5	3	3	4	2	4	3	4	33	4	4	4	4	5	5	5	5	5	5	46
2	1	2	1	2	1	1	1	1	1	3	1	1	1	3	3	4	2	2	4	3	2	2	2	24	4	3	4	3	4	4	4	4	4	4	38
2	4	2	1	3	1	2	4	4	2	3	1	2	3	2	5	4	3	3	5	5	5	4	5	39	4	5	4	5	5	5	5	5	5	5	48
2	3	2	1	2	1	1	2	2	2	1	1	2	2	2	4	4	3	4	4	3	4	4	4	34	5	4	4	4	4	4	4	4	4	4	41
2	3	2	1	3	1	1	3	4	1	2	1	2	2	2	5	3	3	3	4	4	3	4	4	33	4	4	4	4	4	4	4	4	4	4	40
2	3	2	1	2	1	1	2	3	1	1	1	1	1	2	5	5	5	5	5	4	5	5	5	44	5	5	5	5	5	5	5	5	5	5	50
2	3	2	1	3	1	1	2	3	1	2	1	1	2	2	5	4	3	3	3	3	4	4	4	33	4	3	4	4	4	4	4	4	4	4	39
2	3	2	1	2	1	1	3	3	2	2	1	2	2	3	4	3	3	4	4	2	4	3	5	32	3	3	3	2	5	5	5	5	5	5	41
2	4	2	1	2	1	1	2	3	1	3	1	1	3	2	4	3	4	3	4	4	4	4	3	33	3	4	4	4	4	4	4	4	4	3	38
2	4	2	4	2	1	1	2	3	1	2	2	3	3	3	3	2	3	2	3	3	3	3	2	24	1	1	1	1	1	1	1	1	1	1	10
2	2	2	1	3	1	1	3	4	1	2	1	1	2	2	4	4	4	4	4	4	4	4	4	36	4	4	5	3	5	5	5	4	4	5	44
2	3	2	1	2	1	1	2	2	1	3	1	1	1	3	5	5	5	5	5	5	5	5	5	45	5	5	5	5	5	5	5	5	5	5	50
2	2	2	2	2	1	1	1	1	2	1	1	1	2	2	4	4	4	4	4	4	4	4	4	36	4	4	4	4	4	4	4	4	4	4	40
2	3	2	2	2	1	1	3	1	2	1	2	1	2	2	4	3	3	3	3	3	3	3	3	28	3	3	3	3	4	4	4	4	4	4	36
2	3	2	1	3	1	1	4	2	2	2	1	1	2	2	4	4	3	4	4	3	4	4	4	34	3	3	4	3	4	4	4	4	4	4	37
2	1	2	1	2	1	1	2	4	1	2	1	1	1	2	5	5	5	5	5	5	5	5	5	45	5	5	5	5	5	5	5	5	5	5	50
2	3	2	1	3	1	1	4	4	1	2	2	2	2	2	4	4	3	4	3	3	4	3	4	32	4	4	4	4	4	4	4	4	4	4	40
2	3	3	4	3	2	1	3	4	2	3	2	1	1	3	4	4	3	4	4	3	4	4	4	34	4	4	4	4	4	4	4	4	4	4	40
2	3	3	1	3	2	2	3	3	1	3	3	2	2	2	4	3	2	2	4	4	3	2	3	27	2	2	2	4	3	4	4	4	4	3	32
2	3	2	1	2	1	1	4	4	1	2	2	1	3	3	4	3	3	4	3	2	4	3	4	30	4	4	5	5	5	5	5	5	5	5	48
2	3	2	1	3	2	1	3	4	1	2	2	2	2	3	4	4	3	3	3	2	2	3	3	27	3	3	3	3	4	4	4	4	3	4	35
2	1	2	1	2	1	1	3	4	1	2	1	2	3	3	4	3	2	2	5	5	5	4	4	34	4	4	4	4	5	5	5	5	5	5	46
2	3	2	1	2	1	1	2	3	1	1	1	3	3	2	4	4	4	4	5	4	3	3	4	35	5	5	5	5	4	4	4	4	4	4	44
2	3	2	1	1	1	1	4	4	2	1	2	2	2	2	5	4	3	4	5	4	5	4	4	38	4	5	4	4	5	5	5	5	5	5	47
2	3	2	1	2	1	1	3	3	1	1	1	1	1	2	4	4	4	4	4	4	4	4	4	36	4	4	4	4	4	4	4	4	4	4	40
2	3	2	3	3	1	1	2	2	1	2	1	1	1	3	3	3	3	3	3	3	3	3	3	27	3	3	3	3	3	3	3	3	3	3	30
2	3	2	2	3	1	2	3	2	2	1	1	1	1	2	4	4	3	3	5	5	5	5	5	39	5	5	5	5	5	5	5	5	5	5	50
2	3	2	3	4	2	2	3	3	1	2	1	1	1	3	4	4	3	4	4	4	4	3	4	34	4	3	3	3	4	4	4	4	4	4	37
2	3	2	6	3	1	1	2	3	1	2	1	1	2	2	5	5	3	4	5	5	5	5	5	42	5	5	5	5	5	5	5	5	5	5	50
2	1	2	1	1	1	1	1	2	1	1	1	1	2	2	5	5	5	5	5	5	5	5	5	45	5	5	5	5	5	5	5	5	5	5	50
2	3	2	1	2	1	1	3	3	1	1	1	1	2	2	4	5	3	3	5	3	4	3	4	34	4	4	4	4	5	5	4	4	4	4	42
2	1	1	3	2	1	1	2	2	1	2	1	1	2	2	5	5	5	5	5	5	5	5	5	45	5	5	5	5	5	5	5	5	5	5	50
2	3	2	3	3	1	1	3	2	2	2	1	2	3	2	4	4	3	3	3	3	3	3	4	30	3	3	3	3	4	4	4	4	4	3	35
1	3	2	7	3	1	2	2	2	2	2	1	1	1	3	4	4	4	4	4	4	4	4	4	36	4	4	4	4	4	4	4	4	4	4	40
2	3	2	1	3	1	2	3	2	1	2	2	1	1	2	5	5	3	5	5	3	4	2	3	35	3	4	3	4	5	5	5	4	5	4	42
2	2	2	1	2	1	1	2	2	1	3	1	2	2	3	4	4	2	3	4	3	3	3	3	29	3	3	3	3	3	3	4	3	3	3	31
2	3	2	6	3	2	2	4	3	2	1	1	1	1	3	4	4	4	4	4	3	4	4	4	35	4	4	4	4	4	4	4	4	4	4	40
2	3	2	1	3	1	1	2	3	1	3	1	2	3	3	3	3	2	2	3	3	3	3	3	25	3	2	2	3	4	4	4	4	4	3	33
2	3	2	3	2	1	1	2	2	1	2	1	2	2	2	3	3	2	2	3	3	3	2	3	24	3	3	3	3	3	3	3	3	3	3	30
2	1	1	3	1	1	1	1	2	1	2	1	1	1	2	4	4	4	4	4	4	4	4	4	36	4	4	4	4	4	4	4	4	4	4	40
2	1	2	3	1	1	1	1	1	1	2	1	2	2	2	4	4	3	3	4	3	4	3	4	32	3	3	3	4	5	5	5	5	4	4	41
2	3	2	7	3	1	2	4	2	2	2	1	1	1	3	5	5	5	5	5	5	5	5	5	45	5	5	5	5	5	5	5	5	5	5	50
2	1	2	1	1	1	1	1	3	1	2	1	1	2	2	4	4	3	4	4	4	4	3	4	34	3	4	4	4	5	5	5	4	5	5	44
2	3	2	6	3	2	1	4	4	2	1	1	1	1	2	4	5	4	5	4	3	5	4	5	39	5	5	4	5	5	5	5	5	5	5	49
2	3	2	2	3	1	2	2	3	1	2	3	2	1	2	5	3	4	5	5	4	4	5	3	38	2	3	2	2	5	5	5	4	5	4	37
2	3	2	3	3	1	1	3	2	1	1	1	1	3	2	5	5	4	4	5	5	5	5	5	43	5	5	5	5	5	5	5	5	5	5	50
2	3	2	3	3	1	1	3	2	2	2	1	1	1	2	5	5	4	4	4	3	4	4	4	37	3	4	3	3	5	5	4	4	4	4	39
2	1	2	1	3	1	1	2	2	1	1	1	1	1	2	5	5	4	4	4	3	4	4	4	37	4	4	4	4	5	5	5	5	5	5	46
2	3	2	1	2	1	1	3	4	1	1	1	1	1	2	5	5	5	5	5	3	5	5	5	43	5	5	5	5	5	5	5	5	5	5	50
2	3	2	3	3	1	1	3	2	1	1	2	2	2	3	5	4	1	1	4	3	4	3	3	28	3	3	3	3	4	4	4	3	3	3	33
1	3	2	1	3	1	1	2	2	1	3	2	2	1	2	4	3	2	3	4	3	4	3	3	29	3	3	3	3	3	3	3	3	3	3	30
2	3	2	7	2	1	2	2	1	2	3	2	1	2	2	4	4	4	3	3	3	3	3	3	30	3	3	3	3	3	3	3	3	3	3	30
2	3	2	1	3	2	2	4	4	2	2	2	1	1	3	4	4	3	3	3	3	4	4	4	32	3	3	3	4	5	5	4	4	4	4	39
2	3	2	3	3	1	2	4	2	2	2	1	1	2	2	5	5	3	4	4	4	4	4	4	37	4	4	4	4	4	4	4	4	4	4	40
2	3	2	6	3	1	2	4	2	2	1	2	1	1	3	5	5	5	5	5	5	5	5	5	45	5	5	5	5	5	5	5	5	5	5	50
2	3	2	1	3	1	1	3	2	2	2	1	2	1	2	4	3	1	1	2	2	2	2	1	18	3	2	2	3	4	4	4	2	2	3	29
2	3	2	1	3	1	1	2	2	1	1	1	1	2	2	4	4	3	4	4	3	5	4	4	35	4	4	4	5	4	5	4	4	4	4	42
2	1	2	3	2	1	1	2	2	1	3	1	2	3	2	4	3	2	3	3	2	2	2	2	23	3	3	3	3	5	5	5	3	3	3	36
2	3	2	1	3	1	1	2	4	2	2	2	1	1	3	4	4	3	4	5	3	3	3	4	33	3	4	3	3	4	4	3	3	4	4	35
2	3	2	6	3	1	1	3	2	1	2	1	1	3	2	5	4	2	2	4	3	3	3	2	28	3	3	3	3	3	3	3	4	4	4	33
2	2	1	3	1	1	1	1	2	1	2	1	1	1	2	3	4	2	4	3	2	3	3	3	27	3	3	3	3	4	4	4	3	3	3	33
2	3	2	3	3	2	1	3	2	1	2	1	2	2	2	4	3	3	4	4	3	4	3	4	32	3	3	3	3	3	3	3	4	4	4	33
2	3	2	7	3	1	1	4	2	1	1	2	2	3	2	4	4	3	3	3	3	4	3	4	31	3	3	3	2	5	5	5	4	4	4	38
2	3	2	3	3	1	1	3	2	1	2	1	1	1	2	5	5	4	4	5	5	4	4	5	41	4	4	4	5	5	5	5	5	5	5	47
2	1	2	6	2	1	1	2	1	1	3	1	1	2	3	5	4	2	3	4	4	4	4	4	34	5	5	5	5	5	5	5	5	5	5	50
2	1	2	4	1	1	1	1	1	1	2	1	1	1	3	5	4	1	3	3	2	4	2	4	28	4	4	4	4	4	4	4	4	4	4	40
2	2	2	4	3	1	1	3	3	1	1	1	2	2	3	5	3	3	5	5	5	5	5	5	41	5	5	5	5	5	5	5	5	5	5	50
2	3	2	3	2	1	1	2	2	1	2	2	1	2	3	4	5	4	5	5	4	5	5	5	42	4	4	4	4	5	5	5	5	5	5	46
2	2	2	6	2	1	1	3	1	1	3	1	2	3	3	4	2	1	1	3	3	3	3	3	23	3	4	3	3	4	4	4	3	4	3	35
2	3	2	1	3	1	1	2	2	1	2	2	1	1	3	4	3	2	2	4	3	4	4	4	30	4	4	4	4	4	4	4	4	4	4	40
2	3	2	3	3	2	2	3	2	2	3	1	1	1	3	4	4	3	2	5	5	3	2	3	31	3	3	4	4	5	5	5	4	4	4	41
2	1	2	1	1	1	1	1	1	2	2	1	1	1	2	5	5	4	4	4	4	4	4	4	38	4	4	4	4	4	4	4	4	4	4	40
2	2	2	1	2	1	1	2	1	1	2	1	2	3	3	4	2	2	2	2	3	4	3	3	25	3	3	3	3	4	4	4	3	4	3	34
2	1	2	3	2	1	1	1	1	1	3	1	2	2	2	5	4	3	4	4	4	5	4	4	37	3	4	3	5	5	5	5	4	5	4	43
2	1	1	3	1	1	1	1	1	1	2	1	2	2	2	5	4	3	4	4	4	5	4	4	37	3	4	3	5	5	5	5	4	5	5	44
2	3	2	3	4	2	2	4	3	2	2	1	1	1	3	4	4	4	4	4	2	4	4	4	34	2	4	3	4	5	5	5	4	5	4	41
2	1	2	3	2	1	1	1	2	1	3	1	1	1	2	5	5	4	4	5	3	3	3	4	36	3	4	4	3	5	5	5	5	5	5	44
2	1	1	3	1	1	1	1	1	1	1	1	1	2	3	5	5	5	5	5	5	5	5	5	45	5	5	5	5	5	5	5	5	5	5	50
2	1	2	3	3	1	1	3	2	1	3	2	1	1	3	4	3	2	3	4	3	4	4	3	30	3	3	3	3	4	4	4	4	4	4	36
2	1	2	1	3	1	1	3	1	1	2	2	2	2	2	3	3	3	3	3	3	3	3	3	27	3	3	3	3	3	3	3	3	3	3	30
2	1	2	1	2	1	1	2	4	1	2	1	2	2	3	4	4	2	3	4	2	4	4	4	31	4	4	4	4	4	4	4	4	5	4	41
2	4	2	3	2	1	1	2	2	1	1	2	1	1	3	5	5	5	5	5	5	5	5	5	45	5	5	5	5	5	5	5	5	5	5	50
2	3	2	3	4	2	2	4	3	2	1	1	1	1	2	4	5	4	4	4	4	4	3	4	36	4	4	4	4	5	5	5	4	5	4	44
2	3	2	6	2	1	1	2	2	1	2	1	1	2	3	4	4	2	3	5	4	4	2	4	32	3	3	3	3	5	5	5	4	4	4	39
2	3	2	3	3	1	1	3	1	2	2	2	1	1	2	4	4	4	4	4	4	4	4	4	36	4	4	4	4	4	4	4	4	4	4	40
2	1	2	4	1	1	1	1	1	1	2	1	2	3	3	3	4	3	3	4	3	4	3	3	30	3	3	3	3	4	4	4	4	3	3	34
2	3	2	4	4	2	2	4	4	2	2	2	1	1	3	4	5	3	3	5	5	3	4	4	36	4	4	4	4	4	4	4	4	5	5	42
2	3	2	1	3	1	1	2	1	1	3	1	2	2	2	3	3	3	3	3	2	3	3	3	26	3	3	3	3	3	3	3	3	3	3	30
2	3	2	1	2	1	1	2	3	1	2	1	1	1	3	4	4	2	3	3	3	3	3	3	28	3	4	3	3	4	4	4	3	3	3	34
2	3	2	1	4	2	2	4	4	2	2	1	1	1	2	5	5	4	5	5	5	5	5	5	44	5	5	5	5	5	5	5	5	5	5	50
2	1	1	1	1	1	1	1	1	1	3	1	1	1	3	3	3	3	3	3	3	3	3	3	27	3	3	3	3	4	4	4	3	3	3	33
2	4	2	3	4	1	2	3	3	2	3	2	2	1	2	4	5	4	4	5	5	5	5	5	42	4	4	4	4	4	4	4	5	5	5	43
2	2	2	1	2	1	1	2	3	1	2	1	1	1	2	5	5	5	5	5	5	5	5	5	45	5	5	5	5	5	5	5	5	5	5	50
2	1	2	4	1	1	1	1	2	1	1	1	1	2	2	4	4	3	3	3	3	4	3	4	31	3	4	3	4	4	4	4	4	4	4	38
2	1	2	1	1	1	1	1	1	1	2	1	2	2	3	3	3	3	3	3	3	3	3	3	27	3	3	3	3	3	3	3	3	3	3	30
2	1	2	1	1	1	1	1	1	1	3	1	1	1	2	3	3	2	3	3	3	3	3	3	26	3	3	3	3	3	3	3	3	3	3	30
2	1	2	6	2	1	1	2	2	1	2	1	2	3	3	4	4	3	3	3	3	3	3	3	29	3	4	3	3	4	4	4	4	4	4	37
2	3	2	3	3	1	1	4	2	1	2	2	2	3	3	4	3	2	3	2	2	4	3	3	26	3	4	4	3	4	4	4	4	4	4	38
2	3	3	5	4	1	2	4	3	2	2	2	1	2	3	5	5	3	3	4	3	3	3	3	32	3	3	3	3	5	5	5	4	4	4	39
2	3	2	1	2	1	1	3	3	1	1	1	1	1	2	5	5	4	4	4	4	4	4	4	38	4	4	4	4	4	4	4	4	4	4	40
2	1	2	3	2	1	1	2	2	1	2	1	1	1	2	3	3	3	3	4	3	3	3	3	28	3	3	4	3	4	4	4	3	3	3	34
2	3	2	3	3	1	1	2	2	1	2	1	2	2	3	4	4	4	4	4	4	4	4	4	36	5	5	5	5	5	5	5	5	5	5	50
2	1	1	1	1	1	1	1	1	1	1	1	2	2	3	4	4	2	3	4	4	4	3	3	31	3	4	3	4	4	4	4	4	4	4	38
2	1	3	1	2	1	1	2	3	1	2	1	1	1	2	4	4	4	4	4	4	4	4	4	36	4	4	4	4	4	4	4	4	4	4	40
2	3	2	1	4	2	1	4	4	1	2	1	2	2	3	5	4	3	3	4	4	3	3	3	32	4	4	4	4	4	4	4	4	4	4	40
2	1	2	1	1	1	1	1	1	1	2	1	1	1	2	3	3	2	3	3	3	3	3	3	26	3	3	3	3	3	3	3	3	3	3	30
2	1	2	2	1	1	1	1	2	1	2	1	1	1	2	5	5	5	5	5	5	5	5	5	45	5	5	5	5	5	5	5	5	5	5	50
2	2	2	1	2	1	1	2	3	1	2	1	2	2	2	5	5	3	3	5	3	4	3	4	35	3	5	3	5	5	5	5	5	5	5	46
2	1	2	1	2	1	1	2	3	1	2	1	1	1	2	4	4	1	4	4	3	3	3	4	30	4	4	4	4	4	4	4	4	4	4	40
2	2	2	1	2	1	1	2	4	1	2	1	2	2	3	4	4	4	4	3	3	3	3	3	31	4	4	4	4	4	4	4	4	4	4	40
2	3	2	1	3	1	1	3	2	1	3	1	1	1	3	4	3	3	3	4	4	4	4	3	32	4	3	4	4	4	4	4	4	4	4	39
2	3	2	1	3	1	1	4	3	1	2	1	1	1	3	5	5	3	3	5	2	3	3	3	32	3	3	3	3	5	5	5	3	3	4	37
2	3	2	3	3	1	1	3	2	2	3	1	1	1	2	5	5	5	5	5	5	5	5	5	45	5	5	5	5	5	5	5	5	5	5	50
2	3	2	7	2	1	1	3	1	2	2	1	1	1	3	5	5	1	3	4	4	4	4	4	34	4	4	4	4	4	4	4	4	4	4	40
2	3	2	1	3	1	1	2	1	2	2	1	1	2	2	3	3	3	3	4	4	4	4	4	32	4	4	4	4	4	4	4	4	4	4	40
2	1	2	1	1	1	1	1	1	1	2	1	1	2	3	3	4	3	4	4	3	4	4	4	33	4	4	4	4	4	4	4	4	4	4	40
2	2	2	1	1	1	1	1	2	1	1	1	1	1	2	4	4	4	5	5	4	5	4	5	40	4	4	5	5	5	5	5	5	5	5	48
2	1	2	1	2	1	1	2	1	1	2	1	2	3	3	5	5	5	5	5	5	5	5	5	45	5	5	5	5	5	5	5	5	5	5	50
2	3	2	3	3	1	1	2	1	1	2	2	2	2	3	4	3	4	4	5	5	3	3	3	34	3	3	5	3	4	5	4	4	5	4	40
2	1	2	1	1	1	1	1	1	2	3	1	2	2	3	3	3	3	3	3	3	3	3	3	27	3	3	3	3	3	3	3	3	3	3	30
2	1	2	3	2	1	1	2	3	1	3	1	2	2	3	4	4	1	3	4	4	3	3	3	29	2	3	2	2	5	5	5	4	4	3	35
2	3	2	1	3	1	1	3	3	1	2	2	1	1	2	5	5	5	5	5	5	5	5	5	45	5	5	5	5	5	5	5	5	5	5	50
2	1	2	3	2	1	1	1	1	1	2	1	1	1	2	3	5	2	4	5	5	4	3	4	35	4	3	3	4	5	3	3	4	4	4	37
2	3	2	1	4	2	2	4	3	2	2	2	1	1	3	4	4	4	4	4	4	4	4	4	36	4	4	4	4	4	4	4	4	4	4	40
2	1	2	6	2	1	1	1	1	1	1	1	1	1	3	5	5	4	4	5	5	5	5	5	43	5	5	4	4	5	5	5	5	5	5	48
2	1	2	1	2	1	1	3	2	1	2	1	1	2	3	5	4	4	4	4	4	4	4	4	37	4	4	4	4	5	5	5	5	5	5	46
2	3	2	5	3	1	1	3	2	2	3	2	1	2	2	4	4	3	3	3	3	4	4	4	32	4	4	4	4	5	5	5	5	5	5	46
2	1	1	4	1	1	1	2	2	1	2	1	2	2	3	3	2	1	2	3	3	2	1	1	18	1	1	3	1	2	2	5	2	2	2	21
2	3	2	1	4	2	1	4	3	2	3	1	2	1	3	3	3	2	4	4	3	5	5	5	34	4	4	3	4	5	5	5	5	5	4	44
2	3	2	2	2	1	1	2	2	1	2	1	2	2	2	5	3	4	4	4	4	4	3	3	34	3	3	3	3	5	3	3	3	3	3	32
2	3	2	3	2	1	1	3	2	1	2	2	2	2	3	4	3	3	3	4	3	3	3	3	29	3	3	3	4	4	4	4	4	5	3	37
2	3	3	4	4	2	2	4	2	2	2	2	2	2	2	4	4	4	4	4	4	4	4	4	36	4	4	4	4	4	4	4	4	4	4	40
2	1	2	1	2	1	1	3	2	1	2	1	2	3	3	3	2	1	1	2	2	2	2	2	17	2	2	2	2	3	3	3	3	3	3	26
1	3	2	1	3	1	1	3	2	1	2	2	2	2	2	5	5	4	3	4	3	5	4	5	38	5	5	5	5	5	5	5	5	5	5	50
2	1	2	1	2	1	1	2	2	1	2	1	2	2	3	4	3	2	3	3	3	3	3	3	27	4	4	3	4	4	4	4	4	4	4	39
2	4	2	2	3	1	1	3	3	1	2	2	1	1	2	5	5	2	3	3	3	3	4	4	32	4	4	4	4	4	4	5	5	5	5	44
2	3	2	3	3	1	1	4	2	1	2	2	2	3	3	3	2	2	2	3	2	3	2	2	21	2	2	2	2	3	3	3	3	3	3	26
2	2	1	7	3	1	2	4	2	2	3	1	2	2	2	4	4	3	4	4	3	3	3	3	31	3	4	4	4	5	5	5	4	4	4	42
2	2	2	1	2	1	1	1	2	1	2	1	1	1	2	4	4	4	4	4	4	4	4	4	36	4	4	4	4	4	4	4	4	4	4	40
2	1	2	2	1	1	1	2	2	1	1	1	1	1	3	5	5	5	5	5	5	5	5	5	45	5	5	5	5	5	5	5	5	5	5	50
2	1	2	1	1	1	1	1	1	1	2	1	1	3	3	5	5	4	4	5	4	5	4	5	41	4	4	4	4	5	5	5	5	5	5	46
2	1	2	2	2	1	1	1	2	1	2	1	2	3	3	4	2	3	2	2	3	3	2	3	24	1	1	1	1	2	1	2	1	1	1	12
1	1	2	4	3	1	2	2	2	2	3	2	3	2	2	5	5	5	5	5	5	5	5	5	45	5	5	5	5	5	5	5	5	5	5	50
2	1	1	1	1	1	1	2	1	1	2	1	1	2	3	4	4	2	3	3	3	3	3	3	28	3	3	3	3	3	3	3	3	3	3	30
1	2	2	1	3	1	1	2	3	1	2	3	1	1	2	4	4	4	4	4	3	4	4	4	35	4	4	4	3	3	3	4	4	4	4	37
2	3	2	3	2	1	1	3	2	1	2	2	1	2	2	4	4	2	2	3	2	2	2	2	23	2	2	2	2	2	2	3	2	3	2	22
2	1	2	2	2	1	1	2	2	1	2	2	2	2	3	5	3	2	2	5	4	1	2	2	26	2	2	2	2	4	4	4	4	4	2	30
2	1	2	2	1	1	1	1	2	1	2	1	2	2	3	4	4	3	4	3	3	5	4	4	34	4	5	4	5	5	5	5	4	4	4	45
2	3	2	1	3	1	1	4	3	1	2	1	1	1	2	5	1	4	4	4	4	4	4	5	35	5	5	5	5	5	5	5	5	5	5	50
2	2	2	3	3	1	1	4	2	2	2	2	1	1	2	4	4	3	3	3	3	4	3	3	30	3	3	3	3	4	4	4	4	4	4	36
1	3	2	1	3	1	1	2	2	1	3	2	1	1	2	5	5	5	5	5	5	5	5	5	45	5	5	5	5	5	5	5	5	5	5	50
2	1	2	1	2	1	1	2	2	1	2	1	3	2	3	3	3	1	3	3	3	3	3	3	25	3	3	3	3	3	3	3	3	3	3	30
2	1	2	1	2	1	1	2	2	1	1	1	1	1	1	5	5	5	5	5	5	5	5	5	45	5	5	5	5	5	5	5	5	5	5	50
1	4	2	7	3	1	1	2	1	1	3	1	2	3	2	4	4	2	2	4	3	3	3	3	28	3	3	3	3	4	4	4	3	4	3	34
2	3	2	2	4	2	2	4	3	2	1	1	1	1	3	5	5	4	5	5	5	5	5	5	44	5	5	5	5	5	5	5	5	5	5	50
2	3	2	2	3	1	2	4	2	1	3	1	1	3	3	5	5	5	5	5	5	5	5	5	45	5	5	5	5	5	5	5	5	5	5	50
2	1	2	7	2	1	1	2	1	1	2	1	1	2	2	4	3	2	2	3	3	4	3	3	27	3	3	3	3	5	5	5	4	4	3	38
2	3	1	3	3	1	2	4	2	2	2	2	1	1	2	5	5	4	5	5	4	5	4	5	42	4	5	5	5	5	5	5	5	5	5	49
2	3	2	2	2	1	1	3	1	2	1	2	1	1	3	5	5	4	5	5	5	5	5	5	44	5	5	4	5	5	5	5	5	5	5	49
2	3	2	2	3	1	1	2	1	1	3	1	1	2	3	3	3	2	2	4	4	4	3	3	28	3	3	3	3	4	4	4	4	4	4	36
2	3	2	3	3	1	2	3	3	1	1	2	1	1	3	4	4	2	3	4	4	3	3	4	31	4	4	3	4	5	5	5	5	5	4	44
2	3	2	3	3	1	1	3	2	1	2	1	1	1	2	4	4	3	3	4	3	4	3	3	31	4	3	3	3	4	4	4	4	4	4	37
2	2	1	1	2	1	1	2	2	1	1	1	1	2	3	5	5	3	5	5	5	5	5	5	43	5	5	5	5	5	5	5	5	5	5	50
2	1	2	1	2	1	1	2	3	1	1	1	2	2	2	5	5	5	5	5	5	5	5	5	45	5	5	5	5	5	5	5	5	5	5	50
2	3	1	3	2	1	1	3	2	1	2	1	2	3	2	4	3	1	3	4	1	4	3	3	26	3	3	3	3	4	4	3	3	3	3	32
2	1	3	2	3	2	1	2	4	1	3	1	1	2	3	4	3	3	4	4	3	4	3	3	31	4	4	4	4	4	4	4	4	4	4	40
2	3	2	7	3	1	1	3	2	1	1	1	1	2	2	5	4	5	4	5	4	5	3	3	38	5	5	5	5	5	5	5	5	5	5	50
2	3	2	1	2	1	1	2	2	1	2	1	2	3	2	4	4	3	2	2	2	4	3	3	27	3	3	4	3	3	3	3	3	3	3	31
2	3	2	1	2	1	1	2	3	1	2	1	1	2	3	4	4	3	3	5	3	3	4	3	32	4	3	4	4	4	4	4	4	4	4	39
1	3	2	4	2	1	1	2	3	1	2	1	1	2	3	3	3	3	3	3	3	3	3	3	27	3	3	3	3	3	3	3	3	3	3	30
2	3	2	4	3	1	1	3	3	1	2	2	2	2	2	4	4	3	3	3	3	3	3	3	29	3	3	3	3	5	4	4	4	4	3	36
2	2	2	4	1	1	1	1	2	1	3	1	2	2	3	3	2	1	2	3	2	2	3	3	21	1	1	2	2	3	3	3	1	1	1	18
2	3	2	1	3	1	1	3	3	1	2	1	2	3	3	5	5	5	5	5	5	5	4	4	43	4	4	4	4	5	5	5	4	4	5	44
2	3	2	3	3	1	1	4	3	1	2	1	1	3	2	5	5	3	4	4	2	4	3	3	33	4	4	4	4	5	5	5	4	4	4	43
2	3	2	5	2	1	1	2	2	1	2	1	3	3	3	4	4	1	3	3	2	5	3	5	30	4	4	4	4	4	4	5	4	4	4	41
1	1	3	2	3	1	2	3	2	1	3	3	1	1	3	3	3	3	3	3	3	3	3	3	27	3	3	3	3	3	3	3	3	3	3	30
2	1	2	1	2	1	1	3	1	1	2	1	2	2	3	4	3	3	3	3	3	3	3	3	28	3	3	3	3	4	4	4	4	4	4	36
2	3	2	3	2	1	1	2	2	1	2	1	3	3	3	3	5	2	4	5	3	3	3	5	33	4	3	5	3	5	4	4	4	5	5	42
2	3	2	1	2	1	1	2	2	1	3	1	1	1	2	5	5	3	5	5	5	5	5	5	43	2	5	4	4	5	5	5	5	5	5	45
2	3	2	4	3	1	1	3	4	1	1	2	2	1	3	3	3	5	3	3	3	5	3	3	31	5	5	5	5	5	5	5	5	5	5	50
2	3	2	7	2	1	1	2	4	1	2	2	2	3	3	4	4	2	3	2	4	4	3	3	29	2	4	2	2	4	4	4	3	4	4	33
1	1	2	4	1	1	1	1	1	1	2	1	2	2	3	3	3	1	2	3	1	2	3	3	21	3	2	3	2	4	4	4	4	4	4	34
2	1	2	7	1	1	1	1	1	1	2	1	2	2	2	3	3	3	3	3	3	3	3	3	27	3	3	3	3	3	3	3	3	3	3	30
2	3	2	7	2	1	1	2	1	1	1	1	1	2	2	5	5	5	5	5	5	5	5	5	45	5	5	5	5	5	5	5	5	5	5	50
2	1	2	4	2	1	1	1	3	1	2	1	2	2	3	4	4	2	3	3	3	3	3	3	28	3	4	3	4	4	4	4	3	3	4	36
2	2	2	1	2	1	1	2	4	1	1	1	2	2	3	5	5	5	5	5	5	5	5	5	45	5	5	5	5	5	5	5	5	5	5	50
2	4	2	3	3	1	1	3	2	1	2	2	1	2	2	4	4	3	4	4	4	5	4	5	37	5	5	5	5	5	5	5	5	5	5	50
2	1	2	1	2	1	1	2	3	1	1	1	1	1	3	5	5	4	3	4	5	5	4	4	39	5	5	5	5	5	5	5	5	5	5	50
2	3	1	3	3	1	2	4	2	1	2	1	1	1	3	5	4	4	4	4	3	5	4	5	38	5	5	5	5	5	5	5	5	5	5	50
2	3	2	1	4	2	2	4	3	1	2	1	1	1	2	4	4	3	3	4	3	3	3	3	30	3	3	3	3	3	3	3	3	3	3	30
2	3	2	4	2	1	1	2	3	1	2	1	2	2	3	5	5	5	5	5	5	5	5	5	45	5	5	5	5	5	5	5	5	5	5	50
2	2	2	1	3	1	2	2	2	1	3	2	1	2	3	4	3	3	3	2	2	2	2	2	23	2	2	2	2	3	3	3	3	3	3	26
2	3	2	1	2	1	1	3	2	1	2	1	2	2	3	4	4	3	3	3	3	4	3	4	31	4	4	4	4	4	4	4	4	4	4	40
2	3	2	1	2	1	1	3	3	1	2	1	1	2	2	4	4	4	4	5	5	4	4	4	38	4	4	4	4	5	5	5	5	5	5	46
2	3	2	1	4	1	2	4	3	2	2	1	1	2	3	4	3	3	3	4	4	4	4	4	33	4	4	4	4	4	4	4	4	4	4	40
2	3	2	1	2	1	1	2	2	1	2	1	1	3	3	4	3	3	3	3	3	3	3	3	28	3	3	3	3	3	3	4	3	3	3	31
2	3	2	3	4	1	1	4	3	1	2	2	1	2	2	4	4	3	3	3	3	3	3	3	29	3	3	4	3	3	4	4	3	3	3	33
2	3	2	3	2	1	1	2	2	1	2	1	2	2	2	4	4	2	3	3	3	5	4	5	33	5	5	5	5	5	5	5	5	5	5	50
2	1	3	2	1	1	1	1	2	1	3	2	1	1	2	3	3	2	2	2	2	2	3	2	21	2	2	2	3	3	3	3	3	3	3	27
2	3	2	2	3	1	1	4	3	2	1	1	1	1	2	4	4	2	3	5	4	4	4	4	34	4	4	4	4	5	5	5	5	5	5	46
2	3	2	3	3	1	1	3	3	1	1	2	2	1	2	5	5	5	5	5	5	5	5	5	45	5	5	5	5	5	5	5	5	5	5	50
2	3	2	1	2	1	1	2	2	1	2	1	1	1	3	5	5	5	5	5	5	5	5	5	45	5	5	5	5	5	5	5	5	5	5	50
2	3	2	2	3	1	1	3	2	2	2	1	1	2	2	4	5	5	5	4	3	5	4	5	40	5	5	5	5	5	5	3	5	5	5	48
2	3	2	2	4	2	2	4	4	2	2	2	2	2	2	5	5	4	4	4	4	4	4	4	38	2	4	3	4	4	4	4	4	4	4	37
2	3	2	1	3	1	1	4	2	2	1	1	1	1	3	5	5	3	4	4	4	4	4	4	37	4	4	4	4	4	4	4	4	4	5	41
2	3	2	3	2	1	1	4	2	1	2	1	1	2	3	5	5	5	5	5	5	5	5	5	45	5	5	5	5	5	5	5	5	5	5	50
2	3	2	3	3	1	1	3	2	1	2	2	1	2	2	4	4	3	3	4	3	3	3	3	30	3	3	3	3	4	4	4	4	4	4	36
2	1	1	2	1	1	1	1	1	2	2	1	2	2	2	3	2	2	2	3	2	3	2	2	21	2	2	2	3	4	4	4	3	3	3	30
2	1	1	1	1	1	1	1	1	1	1	1	2	3	3	3	3	2	1	3	2	3	3	3	23	3	3	3	3	4	4	4	4	4	3	35
2	3	1	2	4	1	2	4	3	2	3	2	2	2	2	5	5	5	5	4	4	5	5	5	43	5	5	5	5	5	5	5	5	5	5	50
2	1	2	2	2	1	1	1	2	1	2	1	2	3	3	4	3	2	2	3	2	4	3	2	25	3	3	3	3	4	4	4	3	3	3	33
2	3	2	2	3	1	1	4	3	2	2	1	2	2	2	4	3	3	4	4	4	3	3	4	32	3	4	4	4	4	4	4	4	4	4	39
2	3	2	2	3	1	1	4	3	1	2	1	1	1	2	5	4	2	3	2	2	4	4	3	29	3	2	3	4	5	5	5	4	4	4	39
2	3	2	2	4	1	1	4	2	2	1	1	1	1	2	5	5	4	5	3	3	5	5	5	40	5	5	5	5	5	5	5	5	5	5	50
2	3	2	2	2	1	1	2	2	1	3	1	1	1	2	5	5	5	5	5	5	5	5	5	45	4	4	4	4	4	4	4	4	4	4	40
2	4	2	2	3	1	1	4	3	1	2	1	1	2	2	4	4	3	3	4	3	4	4	5	34	4	4	4	3	5	5	5	5	5	5	45
2	1	1	2	2	1	1	2	2	1	2	1	2	2	2	4	4	3	3	4	3	3	3	3	30	3	3	3	3	4	4	4	4	4	4	36
2	3	1	2	4	1	2	4	3	2	1	2	1	3	2	4	4	5	5	4	4	5	5	5	41	5	5	5	5	5	5	5	5	5	5	50
2	3	2	2	3	1	1	3	2	1	1	1	1	2	2	5	5	5	5	5	5	5	5	5	45	5	5	5	5	5	5	5	5	5	5	50
2	4	2	2	3	1	1	4	2	1	1	1	2	3	3	4	4	4	4	4	4	4	4	4	36	4	4	4	4	4	4	4	4	4	4	40
2	1	1	1	1	1	1	1	1	1	2	1	1	3	3	3	3	3	3	3	3	3	3	3	27	3	3	3	3	3	3	3	3	3	2	29
2	3	2	2	4	1	2	4	3	1	2	1	1	1	3	4	4	2	4	4	4	4	4	4	34	4	4	4	4	4	4	4	4	4	4	40
2	3	2	3	3	1	1	3	2	1	2	1	3	3	3	4	4	2	3	3	2	3	4	3	28	2	3	3	4	5	5	5	4	4	4	39
2	3	2	2	2	1	1	4	2	1	2	1	1	2	2	5	5	4	5	5	4	4	5	5	42	4	4	4	4	5	5	5	5	5	5	46
2	3	2	2	3	1	1	4	3	2	2	2	2	2	2	4	3	3	3	4	4	4	4	4	33	4	3	4	4	4	4	3	4	4	4	38
2	1	2	7	2	1	1	3	2	1	2	1	2	2	2	4	4	4	4	4	4	4	4	4	36	4	4	4	4	4	4	5	4	4	4	41
2	4	2	2	3	1	1	3	2	1	2	1	2	2	2	5	5	5	5	5	5	5	5	5	45	5	5	5	5	5	5	5	5	5	5	50
2	3	2	2	2	1	1	3	2	1	1	1	1	2	3	5	4	3	4	4	4	5	4	5	38	5	5	5	5	5	5	5	5	5	5	50
2	3	2	2	3	1	1	4	2	1	2	1	1	1	2	4	4	3	3	3	3	3	3	3	29	2	2	3	2	4	4	4	4	4	4	33
2	4	2	1	4	1	1	4	3	2	2	1	1	1	2	5	5	3	4	4	4	3	3	3	34	4	4	4	4	4	4	4	4	4	4	40
2	3	2	3	2	1	1	3	2	1	1	1	1	3	2	5	5	2	3	3	3	3	3	4	31	2	2	2	2	5	5	5	4	4	4	35
2	4	2	2	2	1	1	4	2	1	2	1	3	3	3	3	2	1	2	3	2	2	2	2	19	2	1	1	1	2	2	2	1	3	3	18
2	4	2	2	3	1	1	3	3	1	2	1	1	1	2	5	5	5	5	5	5	5	5	5	45	5	5	5	5	5	5	5	5	5	5	50
2	3	2	3	3	1	1	4	2	1	1	2	1	2	2	4	4	3	3	3	3	3	3	3	29	4	4	4	4	4	4	4	4	4	4	40
2	3	2	2	3	1	1	3	2	1	2	1	1	3	3	4	3	2	2	3	4	3	2	3	26	2	3	3	2	4	5	5	5	5	5	39
2	3	2	2	3	1	1	3	2	1	2	1	1	1	2	5	5	5	4	5	5	5	5	5	44	5	5	5	4	5	5	5	5	5	5	49
2	2	2	2	3	1	1	2	2	1	2	2	2	3	3	4	2	1	1	2	1	3	3	3	20	3	2	2	2	4	3	4	2	3	2	27
2	3	2	2	3	1	2	3	2	1	2	1	2	3	3	3	3	3	3	3	3	3	3	3	27	3	3	3	3	3	3	3	3	3	3	30
2	1	2	1	2	1	1	2	2	1	3	1	1	2	3	4	4	3	3	4	4	4	4	4	34	4	4	4	4	4	4	4	4	4	4	40
2	3	2	2	2	1	1	3	2	1	1	1	1	1	2	4	4	3	3	4	4	4	3	3	32	4	4	4	4	4	4	4	4	4	4	40
2	3	2	2	4	1	2	4	3	2	2	1	1	1	2	5	5	5	5	5	5	5	5	5	45	5	4	5	4	5	5	5	5	5	5	48
2	3	2	1	3	1	1	2	2	1	3	1	1	1	3	4	3	3	3	4	3	4	4	3	31	4	4	4	4	4	4	4	4	3	4	39
2	3	2	2	3	1	1	4	2	1	2	1	1	1	2	3	3	3	4	3	4	4	4	4	32	4	4	4	4	4	4	4	4	4	4	40
2	3	1	2	2	1	1	3	2	1	1	1	1	1	2	5	4	4	4	4	4	4	4	5	38	5	5	5	5	5	5	5	5	5	5	50
2	2	3	1	2	1	1	1	1	1	3	2	2	2	3	3	3	1	1	5	5	1	1	1	21	1	1	1	3	3	3	3	4	4	3	26
2	3	2	3	3	1	1	4	2	1	2	1	1	2	2	5	4	2	4	5	5	5	5	5	40	5	5	5	5	5	5	5	5	5	5	50
2	3	2	3	3	1	1	4	3	1	2	1	1	1	2	5	5	5	5	5	5	5	5	5	45	5	5	5	5	5	5	5	5	5	5	50
2	3	2	3	3	1	1	3	3	1	2	2	1	1	2	5	5	4	5	5	4	5	4	5	42	4	5	5	5	5	5	5	5	5	5	49
2	1	1	3	1	1	1	1	1	1	1	1	1	1	2	4	4	4	4	4	4	4	4	4	36	4	4	4	4	4	4	4	4	4	4	40
2	3	2	2	3	1	2	4	2	1	2	1	1	1	2	5	5	3	3	3	3	3	3	3	31	3	4	3	3	4	4	5	4	4	4	38
2	3	2	1	1	1	1	4	2	1	2	1	2	2	3	5	3	2	2	2	2	2	2	2	22	3	3	3	3	3	3	3	3	3	3	30
2	3	2	1	3	1	1	3	3	1	2	2	3	3	3	4	3	2	3	4	4	4	4	3	31	4	4	4	4	4	4	4	4	4	4	40
2	3	2	1	4	2	2	4	4	1	2	1	1	1	3	4	4	1	3	5	3	3	2	3	28	1	4	2	3	5	5	5	3	4	3	35
2	3	2	1	3	1	1	3	2	2	1	2	1	2	3	4	4	3	4	5	3	5	4	5	37	4	5	5	5	5	5	5	5	5	5	49
2	3	2	3	3	1	1	4	3	1	2	1	1	2	2	5	5	5	5	4	4	5	5	5	43	5	5	5	5	5	5	5	5	5	5	50
2	2	2	1	3	1	1	4	3	2	2	1	1	2	3	4	5	4	4	5	4	5	4	3	38	5	5	5	5	5	5	5	5	5	5	50
2	3	2	2	3	1	1	4	2	1	2	1	1	1	2	5	5	4	5	5	5	5	5	5	44	5	5	5	5	5	5	5	5	5	5	50
2	1	2	1	2	1	1	1	2	1	1	1	1	2	2	3	3	2	2	2	3	2	2	3	22	2	3	2	2	2	2	3	3	3	1	23
2	3	2	1	3	1	2	3	2	2	1	2	1	1	3	5	5	5	5	5	5	5	5	5	45	5	5	5	5	5	5	5	5	5	5	50
2	3	2	1	3	1	2	3	2	2	1	1	1	1	3	5	5	5	5	5	5	5	5	5	45	5	5	5	5	5	5	5	5	5	5	50
2	2	2	1	3	1	2	3	2	2	1	1	1	1	3	5	5	5	5	5	5	5	5	5	45	5	5	5	5	5	5	5	5	5	5	50
2	3	2	1	3	1	2	3	2	1	2	3	1	2	3	4	3	2	3	3	3	3	3	3	27	3	3	3	3	3	3	3	3	4	4	32
2	2	2	1	2	1	1	2	2	2	1	1	1	1	2	4	3	2	2	4	2	2	3	3	25	2	2	2	2	3	3	3	3	4	4	28
2	3	2	2	3	1	1	3	2	1	2	1	1	2	2	4	4	3	3	4	3	4	4	4	33	4	4	4	4	4	4	4	4	4	4	40
2	3	2	1	3	1	1	2	2	1	2	1	2	3	3	5	5	3	3	4	4	4	3	4	35	4	4	4	4	5	5	5	5	5	5	46
2	3	2	1	3	1	1	3	2	1	2	2	2	2	3	4	4	3	2	4	3	4	3	4	31	3	4	3	3	5	5	5	5	5	5	43
2	3	2	1	3	1	1	3	2	1	1	1	1	2	2	5	5	4	5	5	4	5	4	5	42	5	5	5	5	5	5	5	5	5	5	50
2	3	2	1	3	1	1	3	2	1	2	1	1	2	3	5	5	5	5	5	5	5	5	5	45	5	5	5	5	5	5	5	5	5	5	50
1	1	2	6	1	1	1	1	2	1	3	1	3	3	3	3	3	3	3	3	3	3	3	3	27	3	3	3	3	3	3	3	3	3	3	30
1	3	2	6	3	1	1	2	2	1	3	1	1	1	3	4	4	1	2	1	1	3	2	2	20	3	3	3	2	2	2	3	3	3	3	27
2	3	2	6	2	1	1	2	2	1	2	1	1	1	3	5	5	4	4	5	5	4	5	4	41	5	5	4	5	4	5	4	5	5	5	47
2	3	2	6	3	1	2	3	3	1	2	1	2	2	3	4	4	3	3	4	3	3	3	4	31	3	4	3	3	4	4	4	4	3	3	35
2	1	1	7	1	1	1	1	1	1	1	1	1	2	2	4	4	4	4	4	4	4	4	4	36	4	4	4	4	4	4	4	4	4	4	40
2	3	2	3	3	1	1	3	2	1	1	1	1	1	2	4	4	4	4	4	4	4	4	4	36	4	4	4	4	4	4	4	4	4	4	40
2	1	2	6	3	1	2	2	3	1	1	1	2	2	3	4	4	4	4	4	4	4	4	4	36	4	3	3	3	4	4	4	3	4	3	35
2	3	2	1	2	1	1	3	2	1	2	1	1	2	2	4	3	2	2	3	3	3	3	3	26	3	3	3	2	3	3	3	3	3	3	29
2	3	2	5	3	1	1	4	3	2	2	2	1	1	2	5	5	5	5	5	4	5	5	5	44	5	5	5	5	5	5	5	5	5	5	50
2	3	2	1	2	1	1	4	3	1	2	1	1	1	2	4	4	3	4	4	4	4	4	4	35	4	4	4	4	4	4	4	4	4	4	40
2	3	2	2	3	1	1	3	2	1	2	1	2	2	2	5	5	4	5	5	5	5	4	4	42	5	5	5	5	5	5	5	5	5	5	50
2	1	2	3	2	1	1	3	3	1	2	2	1	1	2	4	3	3	4	4	3	4	3	4	32	4	4	4	4	4	4	5	4	4	4	41
2	3	2	1	2	1	1	3	2	1	2	1	2	3	2	5	5	2	4	4	3	3	3	4	33	3	3	3	4	4	4	5	5	5	4	40
2	3	2	7	3	1	1	4	3	1	1	1	2	1	2	5	5	5	5	5	5	5	5	5	45	5	5	5	5	5	5	5	5	5	5	50
2	3	2	1	3	1	1	3	3	1	2	2	2	2	3	3	3	2	2	4	4	3	3	3	27	3	3	3	3	4	4	4	4	4	3	35
2	4	2	1	3	1	1	4	2	2	2	1	1	1	2	5	5	5	5	5	3	5	5	5	43	5	5	5	5	5	5	5	5	5	5	50
2	3	1	1	3	1	2	4	3	2	2	1	3	2	2	5	3	5	5	5	5	5	5	5	43	5	5	5	5	5	5	5	5	5	5	50
2	1	1	2	1	1	1	1	2	1	2	1	1	1	2	4	3	2	3	4	3	3	3	3	28	3	3	4	4	4	4	4	3	3	3	35
2	3	2	2	2	1	1	2	2	1	2	1	2	2	2	4	4	4	4	4	3	4	4	4	35	4	4	4	4	4	4	4	4	4	4	40
2	1	1	1	2	1	1	2	1	1	2	1	2	3	3	4	2	1	2	3	3	2	2	3	22	3	3	3	5	3	3	3	3	3	3	32
2	2	2	2	2	1	1	2	2	1	2	1	2	2	2	4	4	4	4	4	4	4	4	4	36	4	4	4	4	4	4	4	4	4	4	40
2	3	2	2	3	1	1	4	3	2	3	2	1	2	2	5	2	3	4	5	4	5	5	5	38	5	5	5	5	5	5	5	5	5	5	50
2	4	2	1	2	1	1	3	3	1	2	1	1	1	3	5	5	5	5	5	5	5	5	5	45	5	5	5	5	5	5	5	5	5	5	50
2	3	2	2	3	1	1	4	2	2	2	1	2	2	3	5	4	4	4	4	4	4	4	4	37	4	5	5	5	5	5	5	5	5	5	49
2	3	2	1	2	1	1	3	3	1	2	1	1	1	2	5	5	1	5	5	5	5	5	5	41	5	5	5	5	5	5	5	5	5	5	50
2	3	2	7	4	1	2	3	2	1	2	3	2	2	2	5	4	3	4	4	3	4	4	4	35	2	3	3	3	4	4	4	4	4	4	35
2	3	1	1	4	1	2	4	4	2	2	2	1	1	2	5	5	3	5	5	4	5	5	5	42	5	5	5	3	5	5	5	5	5	5	48
2	1	3	1	2	1	1	1	2	2	2	1	1	2	3	3	3	2	2	2	2	2	2	2	20	2	2	2	2	2	3	3	2	2	2	22
2	1	1	2	1	1	1	1	1	2	3	1	1	2	2	4	3	3	2	3	2	2	3	3	25	2	2	2	2	4	4	3	3	3	4	29
2	1	1	2	1	1	1	1	2	2	1	2	1	1	2	5	5	5	5	5	5	5	5	5	45	5	5	5	5	5	5	5	5	5	5	50
2	1	1	2	1	1	1	1	1	1	2	1	1	1	2	3	3	3	3	3	3	3	3	3	27	3	3	3	3	3	3	3	3	3	3	30
2	3	2	1	3	1	1	3	3	1	1	1	2	2	3	4	4	4	4	4	4	4	4	4	36	4	4	4	4	5	5	5	5	5	5	46
1	1	2	6	1	1	1	1	1	1	2	1	2	2	3	3	3	3	3	3	3	3	3	3	27	3	3	3	3	3	3	3	3	3	3	30
2	3	2	3	3	1	1	4	3	1	2	3	1	1	2	4	4	4	4	4	4	4	4	4	36	4	4	4	4	4	4	4	4	4	4	40
2	3	2	1	2	1	1	2	2	1	2	1	1	2	3	3	4	3	3	3	3	3	3	3	28	3	3	3	3	3	3	3	3	3	3	30
2	3	2	2	3	1	1	3	3	1	2	1	2	2	3	3	2	1	2	4	2	3	3	2	22	2	2	3	3	4	4	4	3	3	3	31
2	3	2	1	3	1	1	4	3	2	2	2	1	1	2	5	5	5	5	5	4	4	4	5	42	5	5	5	5	5	5	5	5	5	5	50
1	3	2	4	3	1	1	2	3	1	2	2	1	1	3	5	5	4	5	4	4	5	5	5	42	5	5	5	5	5	5	5	5	5	5	50
2	3	2	1	3	1	1	4	3	2	2	2	2	2	2	4	4	3	3	3	3	4	3	3	30	3	3	3	3	3	3	3	3	3	3	30
2	3	2	1	2	1	1	3	3	1	2	1	2	2	2	5	4	4	5	4	4	5	4	5	40	5	5	5	5	5	5	5	5	5	5	50
2	3	2	1	3	1	1	4	3	2	2	1	3	1	3	5	5	3	4	5	5	5	5	5	42	5	5	5	5	5	5	5	5	5	5	50
2	1	3	1	1	1	1	1	1	2	2	1	2	2	3	4	4	3	3	4	3	4	4	3	32	3	4	3	4	4	4	4	4	4	3	37
2	1	1	1	1	1	1	1	1	1	2	1	1	2	2	3	3	3	3	3	3	3	3	3	27	3	3	3	3	3	3	3	3	3	3	30
2	3	2	1	2	1	1	2	2	1	2	1	2	3	3	3	2	1	2	3	3	3	2	3	22	3	2	1	4	3	3	4	5	5	3	33
2	3	2	1	2	1	1	3	2	1	2	1	1	1	3	5	5	5	5	5	5	5	5	5	45	5	5	5	5	5	5	5	5	5	5	50
2	1	2	1	3	1	1	3	3	1	2	2	2	2	3	4	2	1	3	3	3	4	3	3	26	3	3	3	3	5	5	5	4	4	4	39
2	2	2	1	2	1	1	2	2	1	2	1	2	2	3	3	3	3	3	4	4	4	4	4	32	4	4	4	4	4	4	4	4	4	4	40
2	2	1	7	2	1	1	2	1	2	2	1	1	1	2	5	5	3	4	4	4	5	5	5	40	5	5	5	5	5	5	5	5	5	5	50
2	1	1	1	1	1	1	1	1	1	2	1	3	3	3	3	3	2	2	3	3	3	3	3	25	3	3	3	3	3	3	3	3	3	3	30
2	3	2	1	3	1	1	4	3	2	2	1	2	2	3	4	3	3	3	4	3	4	4	4	32	3	4	4	4	4	4	5	5	5	5	43
2	3	2	1	3	1	1	3	2	1	1	2	1	1	2	5	5	5	5	4	4	4	4	4	40	4	5	5	5	5	5	5	5	5	5	49
2	3	2	2	4	1	2	4	3	2	2	1	1	1	2	5	4	4	4	5	4	4	5	4	39	4	5	4	5	4	5	4	5	4	4	44
2	2	2	3	3	1	1	3	2	1	2	1	2	2	2	4	4	2	3	3	3	2	2	2	25	2	2	2	4	4	4	4	3	3	3	31
2	3	2	1	4	2	2	4	4	2	2	2	1	1	3	5	5	5	4	5	5	4	5	5	43	5	5	3	5	5	5	5	5	5	5	48
2	3	2	6	4	2	2	4	3	2	3	1	1	1	2	5	5	4	4	4	4	4	3	4	37	3	3	2	3	5	5	5	4	5	4	39
2	3	2	2	3	1	1	4	2	1	2	1	2	2	2	3	3	3	4	4	3	4	2	3	29	2	3	3	4	4	4	4	4	4	4	36
2	3	2	1	3	1	1	3	2	1	2	1	1	1	2	4	4	4	4	4	4	4	4	4	36	4	4	4	4	4	4	4	4	4	4	40
2	1	1	2	1	1	1	1	1	1	1	1	1	1	2	3	3	3	3	3	3	3	3	3	27	3	3	3	3	3	3	3	3	3	3	30
2	2	2	1	2	1	1	2	2	1	1	1	2	2	2	5	5	5	5	5	5	5	5	5	45	5	5	5	5	5	5	5	5	5	5	50
2	3	2	1	2	1	1	2	3	1	3	2	1	2	3	4	3	3	4	5	3	4	3	4	33	3	4	2	4	5	5	5	4	3	3	38
2	3	2	6	3	2	2	3	3	2	3	1	1	1	2	4	4	3	3	3	3	3	3	3	29	4	3	2	2	4	4	4	3	3	3	32
2	3	2	7	3	1	1	3	2	2	1	1	1	2	2	4	4	4	4	4	4	4	4	4	36	4	4	4	4	4	4	4	4	4	4	40
2	3	2	7	4	2	2	4	3	2	2	1	2	3	3	4	3	3	3	4	4	4	4	4	33	3	4	4	4	5	5	4	4	4	4	41
2	3	2	7	3	1	1	3	1	2	3	1	2	3	2	4	4	3	2	4	3	3	3	3	29	3	4	3	3	5	5	5	3	4	4	39
2	3	2	7	3	1	1	2	2	2	2	1	1	1	1	4	4	4	4	4	4	4	4	4	36	4	4	4	4	4	4	4	4	4	4	40
2	4	2	6	3	1	1	2	1	2	2	1	2	3	2	4	3	1	3	3	1	3	2	3	23	1	1	3	3	3	3	5	3	3	3	28
2	3	2	1	3	1	1	4	2	1	3	1	2	3	3	4	3	2	3	3	3	4	3	3	28	3	4	3	3	4	4	4	5	4	4	38
2	1	3	1	1	1	1	1	2	1	2	1	1	1	2	4	3	1	1	3	3	3	3	3	24	3	3	3	3	3	3	3	3	3	3	30
2	3	2	2	3	1	2	3	2	2	3	1	1	2	2	4	3	3	3	4	3	3	3	3	29	3	3	3	3	4	4	4	4	3	3	34
2	1	1	6	1	1	1	1	1	2	1	1	1	2	2	4	4	4	4	4	4	4	4	4	36	4	4	4	4	4	4	4	4	4	4	40
2	1	2	6	3	1	1	3	1	2	2	1	1	1	3	4	3	2	2	4	3	3	3	3	27	3	3	3	3	4	4	4	4	4	4	36
2	3	2	7	2	1	1	2	1	2	2	1	1	1	2	5	5	3	4	4	2	4	4	4	35	4	4	5	4	5	5	5	4	5	5	46
2	3	1	6	4	1	2	4	2	2	2	2	1	1	2	5	5	4	4	4	3	3	3	3	34	3	3	2	3	3	3	3	3	3	3	29
2	3	2	2	2	1	1	2	1	2	2	1	1	1	2	5	5	4	4	4	4	5	5	5	41	5	5	5	5	5	5	5	5	5	5	50
2	3	2	7	2	1	1	2	1	2	2	1	2	3	2	4	4	4	4	4	4	4	4	4	36	4	4	4	4	4	4	4	4	4	4	40
2	3	2	2	4	1	2	3	2	2	1	1	1	1	2	4	5	4	4	4	3	4	4	5	37	4	4	4	5	5	5	5	5	5	5	47
2	4	2	7	3	1	1	3	1	2	1	1	1	1	3	4	4	4	4	4	4	4	4	4	36	4	4	4	4	4	4	4	4	4	4	40
1	1	1	7	2	1	1	1	1	2	1	1	2	1	2	3	3	3	3	3	3	3	3	3	27	3	3	3	3	3	3	3	3	3	3	30
2	2	2	7	1	1	1	2	1	1	1	1	1	1	2	4	5	4	4	4	4	4	4	5	38	4	4	4	3	5	5	5	5	5	5	45
2	2	1	7	3	1	2	4	3	2	2	1	1	1	2	4	3	4	4	4	4	4	4	4	35	4	4	4	4	5	5	5	4	4	5	44
2	3	2	7	2	1	1	2	1	2	2	1	2	3	2	4	3	2	3	3	2	3	2	3	25	3	2	3	3	3	4	3	3	3	3	30
2	1	2	7	2	1	1	2	2	2	1	1	2	3	2	3	3	3	3	3	3	3	3	3	27	3	3	3	3	4	4	3	3	3	3	32
2	3	2	6	3	1	1	4	3	1	1	2	1	1	3	5	5	4	5	5	5	5	5	5	44	5	5	5	5	5	5	5	5	5	5	50
2	3	2	6	3	1	1	3	2	2	2	2	1	1	2	5	5	3	4	4	4	4	4	4	37	4	4	4	4	4	4	4	4	4	4	40
2	2	1	7	1	1	1	2	1	1	1	1	1	1	2	3	3	2	4	3	3	2	3	3	26	2	2	2	3	4	2	3	4	3	4	29
2	4	2	1	2	1	1	3	1	1	1	1	1	2	3	5	5	5	5	5	5	5	5	5	45	5	5	5	5	5	5	5	5	5	5	50
2	2	2	1	2	1	1	2	1	1	2	1	1	1	2	4	4	3	3	4	4	3	3	3	31	3	3	3	3	4	4	4	4	4	4	36
2	1	2	1	1	1	1	1	1	2	3	1	2	2	2	4	4	3	2	3	3	4	3	3	29	4	3	3	3	4	3	3	3	3	3	32
2	1	2	1	2	1	1	2	1	1	2	1	2	2	2	4	3	2	3	3	2	3	2	2	24	3	3	2	3	4	4	4	3	3	3	32
2	3	2	1	2	1	1	1	1	1	1	1	1	1	2	4	4	3	3	3	3	4	4	5	33	4	4	4	4	5	5	5	5	5	5	46
2	3	2	1	2	1	1	2	1	2	2	1	2	2	3	4	3	3	2	4	4	3	3	4	30	3	3	3	3	4	4	3	4	4	4	35
2	3	2	1	4	2	2	4	2	2	3	1	1	1	2	4	3	3	4	4	3	5	3	4	33	3	4	2	3	5	5	5	4	4	3	38
2	3	2	1	4	1	1	3	1	2	2	2	1	1	2	4	4	3	3	4	4	4	4	4	34	3	3	3	3	4	4	3	4	4	4	35
2	3	2	1	4	1	2	4	2	2	3	1	1	1	2	5	5	3	4	4	3	3	2	4	33	3	3	3	3	4	4	4	4	5	4	37
2	3	2	1	3	1	1	3	1	2	2	2	1	2	3	5	3	1	2	3	2	3	3	3	25	3	2	2	2	5	5	5	4	4	3	35
2	3	2	6	2	1	1	2	1	2	1	1	1	1	2	4	4	1	1	3	3	4	3	3	26	3	2	3	3	3	3	3	3	3	3	29
2	3	1	1	3	1	1	3	2	1	2	1	1	3	2	5	5	3	3	4	3	3	3	4	33	3	4	4	4	4	4	5	5	5	4	42
2	3	2	1	2	1	1	2	1	1	2	1	2	3	2	3	3	3	3	3	3	3	3	3	27	3	3	3	3	3	3	3	3	3	3	30
2	3	2	7	3	2	1	4	2	2	3	1	1	2	3	4	4	4	4	4	3	4	4	4	35	4	4	4	4	4	4	4	4	4	4	40
2	4	2	6	2	1	1	2	1	2	2	1	1	3	2	5	5	5	5	5	5	5	5	5	45	5	5	5	5	5	5	5	5	5	5	50
2	3	1	4	2	1	1	2	4	1	2	2	2	3	3	3	3	2	2	2	2	2	2	3	21	3	3	3	3	3	3	3	3	3	3	30
2	3	2	7	2	1	1	2	2	1	2	1	1	2	3	4	4	3	3	4	3	4	3	4	32	3	4	3	4	5	5	5	4	4	4	41
2	3	2	1	3	1	1	4	2	1	2	1	1	1	2	5	5	3	5	5	5	5	5	5	43	5	5	5	5	5	5	5	5	5	5	50
2	2	2	1	2	1	1	2	1	1	2	1	2	2	2	5	3	3	4	4	4	4	5	4	36	4	4	4	4	4	4	4	4	4	4	40
2	1	2	2	2	1	1	2	2	1	2	1	2	2	3	4	3	3	3	3	3	3	3	3	28	3	3	3	3	3	3	3	3	3	3	30
2	3	1	2	4	1	2	4	4	2	1	1	1	1	2	5	5	5	5	4	4	5	5	5	43	5	5	5	5	5	5	5	5	5	5	50
2	3	2	1	3	1	1	3	1	1	2	1	1	1	3	5	5	4	4	5	5	5	4	4	41	4	4	5	5	5	5	5	4	5	5	47
2	1	2	1	2	1	1	2	4	1	2	1	1	2	3	5	5	3	4	4	4	2	4	5	36	3	3	5	5	5	5	5	5	5	5	46
2	1	1	1	1	1	1	1	1	1	2	1	1	2	3	4	4	4	4	4	4	4	4	4	36	4	4	4	4	4	4	4	4	4	4	40
2	3	2	1	3	1	1	4	3	2	1	1	1	1	2	5	5	5	5	5	5	5	5	5	45	5	5	5	5	5	5	5	5	5	5	50
2	3	2	4	3	1	1	4	4	1	1	2	2	2	2	4	3	4	4	4	5	4	4	4	36	4	4	4	4	5	5	4	4	4	5	43
2	2	2	2	4	2	2	3	4	1	3	2	1	3	3	5	4	5	5	5	4	5	5	5	43	3	3	5	4	5	5	4	5	5	4	43
1	2	2	1	3	2	2	2	3	2	2	2	1	1	3	1	1	1	1	1	1	1	2	1	10	3	3	3	3	3	2	2	3	3	2	27
2	3	2	1	3	1	1	3	2	1	2	1	2	2	2	4	4	3	3	3	4	3	3	3	30	4	3	3	4	4	4	4	4	4	4	38
2	3	2	1	3	2	2	3	3	2	2	2	1	1	3	3	4	4	4	4	3	4	4	4	34	3	4	4	4	4	4	4	4	4	4	39
2	3	2	7	3	1	1	3	1	2	1	1	1	1	2	5	5	5	5	5	5	5	5	5	45	5	5	5	5	5	5	5	5	5	5	50
2	4	2	2	2	1	1	4	2	2	1	1	1	1	2	4	4	4	4	4	4	4	4	4	36	4	4	4	4	4	4	4	4	4	4	40
2	3	1	1	1	1	1	2	2	1	3	1	1	2	2	4	4	2	4	4	4	4	4	4	34	4	3	3	3	4	4	4	4	4	4	37
2	3	2	1	3	1	2	3	2	1	2	1	1	3	2	3	3	3	3	3	3	3	3	3	27	3	3	3	3	3	3	3	3	3	3	30
2	3	2	2	3	1	1	4	2	2	2	2	1	3	3	4	3	2	3	2	2	3	3	3	25	3	3	3	3	4	4	4	4	4	3	35
2	3	2	1	3	1	1	3	3	1	2	1	2	3	3	3	1	2	3	3	3	3	3	2	23	3	3	3	3	3	3	3	3	3	3	30
2	1	1	1	1	1	1	1	1	1	2	1	1	2	2	4	4	3	3	3	3	3	3	3	29	3	3	3	3	3	3	3	3	3	3	30
2	3	2	2	2	1	1	2	2	2	2	1	1	1	3	3	3	2	3	3	2	3	3	3	25	3	3	3	3	4	4	4	4	4	4	36
2	3	2	2	2	1	1	3	2	2	2	1	1	1	2	4	4	4	4	4	4	4	4	4	36	4	4	4	4	4	4	4	4	4	4	40
1	1	1	2	1	1	1	1	2	1	3	1	2	3	3	5	5	5	5	5	5	5	5	5	45	5	5	5	5	5	5	5	5	5	5	50
2	3	2	2	3	2	2	3	4	2	2	2	2	3	3	4	3	3	4	4	4	4	4	4	34	4	4	4	4	4	4	4	4	4	4	40
2	3	2	2	2	1	1	3	2	1	2	1	1	2	2	5	4	4	4	3	3	4	3	4	34	4	4	4	4	4	4	4	4	4	4	40
2	3	1	1	3	1	1	4	2	2	2	1	1	3	2	4	4	4	4	4	3	4	4	4	35	4	4	4	4	4	4	4	4	4	4	40
2	2	2	2	2	1	1	2	2	2	2	1	2	2	3	4	3	2	4	4	3	3	4	3	30	3	3	3	3	3	3	3	3	3	3	30
2	2	2	2	2	1	1	2	2	1	2	1	2	3	3	4	4	4	4	4	4	4	4	4	36	4	4	4	4	4	4	4	4	4	4	40
2	3	2	2	3	1	1	3	2	2	2	1	1	2	2	4	4	3	4	4	4	4	4	4	35	4	4	4	4	4	4	4	4	4	4	40
2	2	2	2	2	1	1	2	2	1	3	1	2	2	3	4	2	2	2	2	2	2	2	2	20	2	2	2	2	2	3	4	3	3	3	26
2	1	2	2	3	1	1	3	1	1	2	1	1	3	3	3	2	1	3	3	3	3	3	3	24	3	3	3	3	3	3	3	3	3	3	30
2	3	2	2	4	2	2	4	2	2	2	1	2	2	3	4	4	3	4	4	2	3	3	4	31	3	3	3	3	5	4	4	5	5	5	40
2	2	2	1	2	1	1	2	2	1	2	2	1	2	3	3	3	3	3	3	3	3	3	3	27	3	3	3	3	3	3	3	3	3	3	30
2	1	1	1	2	1	1	2	2	1	3	1	1	2	3	4	4	2	3	2	2	3	2	3	25	3	3	3	3	3	3	3	3	3	3	30
2	3	2	2	2	1	1	2	2	1	2	1	3	3	3	2	3	2	2	3	3	3	3	3	24	3	3	3	2	2	2	2	3	2	2	24
2	3	2	2	3	1	1	3	3	2	1	2	1	1	2	5	4	3	4	4	4	4	4	4	36	4	4	4	4	4	4	4	4	4	4	40
2	3	2	7	2	1	1	3	2	1	2	1	1	1	2	5	5	5	5	5	5	5	5	5	45	5	5	5	5	5	5	5	5	5	5	50
2	1	1	1	1	1	1	1	2	1	2	1	1	1	2	5	5	2	4	2	2	5	5	4	34	5	4	3	3	5	5	5	5	5	5	45
2	1	1	2	1	1	1	2	1	1	2	1	1	1	3	5	5	5	5	5	5	5	5	5	45	5	5	5	5	5	5	5	5	5	5	50
2	2	2	4	2	1	1	2	2	1	2	1	2	2	2	3	2	1	2	1	2	3	2	2	18	2	2	2	3	4	4	4	4	3	3	31
2	1	2	4	2	1	1	1	1	1	2	1	2	2	3	4	4	2	3	3	3	3	4	4	30	2	4	3	4	4	4	4	4	4	4	37
2	3	2	4	3	1	1	4	2	2	1	2	1	1	2	4	4	4	4	4	4	4	4	4	36	4	4	4	4	4	4	4	4	4	4	40
2	3	1	2	4	2	2	4	3	2	2	1	1	1	3	5	5	5	5	5	5	5	5	5	45	5	5	5	5	5	5	5	5	5	5	50
2	2	2	2	3	1	1	3	2	1	2	1	1	1	2	4	4	3	4	4	4	4	4	4	35	4	4	4	4	4	4	4	4	4	4	40
2	2	2	4	3	1	1	3	2	1	2	2	1	3	2	4	4	3	4	4	4	4	4	4	35	4	4	4	4	4	4	4	4	4	4	40
1	3	2	4	2	1	1	3	2	1	2	2	2	2	3	3	3	3	3	4	3	4	4	4	31	4	4	4	4	4	4	4	4	4	4	40
1	1	2	4	2	1	1	2	2	1	2	1	2	2	3	3	3	1	2	3	3	3	3	2	23	2	2	2	2	2	2	2	2	2	2	20
2	3	2	2	2	1	1	2	1	1	1	1	1	1	1	5	5	1	5	5	5	5	5	5	41	5	5	5	5	5	5	5	5	5	5	50
2	1	1	4	1	1	1	2	2	1	2	1	3	2	3	3	3	3	3	3	3	3	3	3	27	3	3	3	3	4	4	4	4	4	4	36
2	1	2	2	1	1	1	1	1	1	3	1	1	3	2	5	4	3	3	4	3	4	3	3	32	3	4	3	3	4	4	4	4	4	4	37
1	1	1	4	1	1	1	2	2	1	2	1	2	3	3	3	3	3	3	3	3	3	3	3	27	3	3	3	3	3	3	3	3	3	3	30
2	1	1	4	2	1	1	2	2	1	2	1	1	1	3	3	3	3	3	4	4	2	2	3	27	4	3	3	3	3	3	3	3	3	3	31
2	3	2	4	4	2	2	4	2	2	2	1	1	1	3	4	3	3	4	4	3	5	4	5	35	3	4	4	5	5	4	5	5	5	5	45
2	1	2	2	1	1	1	1	2	1	1	1	1	2	2	4	4	3	4	4	4	3	3	4	33	4	3	4	4	4	4	4	4	3	4	38
2	3	1	2	3	1	1	3	2	2	2	1	2	3	2	4	4	3	4	4	4	4	4	4	35	3	4	3	4	4	4	4	4	4	4	38
2	3	2	4	1	1	1	2	2	2	1	1	1	1	2	4	4	3	3	4	4	4	4	4	34	4	4	4	4	4	4	4	4	4	4	40
2	1	2	4	2	1	1	3	3	1	2	1	2	2	3	4	3	3	4	3	2	5	4	3	31	3	3	4	4	4	4	4	4	4	4	38
2	1	2	4	2	1	1	2	2	1	2	1	2	3	2	4	3	3	3	3	2	3	3	3	27	3	3	3	3	3	3	4	3	3	3	31
1	3	2	4	2	1	2	3	3	1	1	2	1	1	2	5	5	4	5	5	4	5	5	5	43	4	5	5	5	5	5	5	5	4	4	47
2	3	2	4	3	1	2	3	3	1	2	1	2	1	3	4	4	3	4	4	4	4	4	4	35	3	3	3	3	4	4	4	4	3	4	35
2	3	2	1	3	1	1	3	3	1	2	2	1	2	3	4	3	1	2	5	5	5	2	3	30	2	2	2	4	4	5	5	3	4	4	35
2	2	2	7	2	1	1	3	2	1	2	1	1	1	2	5	5	3	5	4	3	3	3	3	34	3	5	3	3	3	3	5	5	5	5	40
2	3	2	2	3	1	1	3	2	1	2	1	1	3	2	5	5	4	4	4	3	4	3	4	36	4	4	4	4	5	5	5	5	5	5	46
2	3	2	2	3	1	2	3	2	2	2	1	1	2	2	3	3	3	3	3	3	3	3	3	27	3	3	3	3	3	3	3	3	3	3	30
1	1	1	4	2	1	1	2	2	1	1	1	1	3	3	4	2	1	3	1	1	3	2	4	21	2	3	3	4	4	3	4	4	4	4	35
2	4	2	2	2	1	1	2	2	2	1	1	1	1	3	4	4	4	4	4	4	4	4	4	36	4	4	4	4	4	4	4	4	4	4	40
2	3	2	4	2	1	1	4	3	1	2	1	2	3	3	5	5	4	3	4	4	4	4	4	37	4	4	4	5	5	5	5	4	5	5	46
2	1	2	4	2	1	1	2	2	1	2	1	1	3	3	4	4	4	4	4	4	4	4	4	36	4	4	4	4	4	4	4	4	4	4	40
2	3	2	4	2	1	1	2	2	1	2	1	2	3	3	3	3	2	2	4	4	3	3	3	27	3	3	3	3	3	3	3	3	3	3	30
2	3	2	4	2	1	1	2	3	1	2	1	3	2	3	3	2	2	2	2	2	2	2	2	19	2	2	2	2	3	4	4	3	4	2	28
2	3	2	2	3	1	1	4	3	2	1	1	1	2	3	4	4	3	4	4	4	4	4	4	35	4	4	4	2	4	4	4	4	4	4	38
2	2	1	2	1	1	1	1	2	1	3	1	1	1	1	4	4	4	4	4	4	4	4	4	36	4	4	4	4	4	4	4	4	4	4	40
2	1	1	4	1	1	1	1	1	1	2	3	1	1	3	2	4	2	2	3	1	2	3	2	21	3	5	2	3	3	2	4	3	3	4	32
2	2	1	2	1	1	1	1	2	1	3	1	2	1	1	4	4	4	4	4	4	4	4	4	36	4	4	4	4	4	4	4	4	4	4	40
1	1	1	4	1	1	1	1	2	1	2	1	2	3	3	3	1	2	2	3	3	3	2	2	21	2	3	3	2	3	3	3	2	2	2	25
2	4	2	4	2	1	1	2	2	1	2	2	2	2	3	5	4	4	5	5	3	5	4	5	40	5	5	4	5	5	5	3	5	3	5	45
2	1	1	4	1	1	1	1	1	2	2	1	1	2	2	4	4	3	3	3	3	4	4	4	32	3	3	3	4	4	4	4	4	4	4	37
2	3	2	7	2	1	1	3	2	2	2	1	1	2	3	5	5	5	5	5	5	5	5	5	45	5	5	5	5	5	5	5	5	5	5	50
2	1	2	4	2	1	1	2	2	1	2	1	1	2	3	4	4	1	3	2	2	3	4	4	27	2	2	2	2	4	4	4	4	4	4	32
2	2	1	4	1	1	1	2	2	1	2	1	1	1	2	5	5	5	5	5	5	5	5	5	45	5	5	5	5	5	5	5	5	5	5	50
2	3	2	2	2	1	1	2	1	1	3	1	2	3	3	3	3	3	3	3	3	3	3	3	27	3	3	3	3	3	3	3	3	3	3	30
2	1	1	2	2	1	1	2	2	1	2	1	2	3	3	5	3	1	3	4	3	4	4	4	31	3	3	3	3	5	5	5	5	5	3	40
1	1	2	4	1	1	1	2	2	1	1	1	1	1	2	5	5	3	5	5	5	5	5	5	43	5	5	5	5	5	5	5	5	5	5	50
1	2	1	4	1	1	1	2	2	1	1	1	1	1	2	5	5	5	5	5	5	5	5	5	45	5	5	5	5	5	5	5	5	5	5	50
2	3	2	7	3	1	1	3	1	1	2	1	1	3	2	2	4	1	2	4	3	3	2	2	23	3	3	2	2	2	2	2	3	3	3	25
2	2	2	4	2	1	1	2	2	1	2	2	2	2	3	3	3	4	3	4	3	4	3	4	31	4	3	4	3	4	3	4	3	4	3	35
2	1	1	2	1	1	1	2	2	1	1	1	1	1	2	3	3	3	3	3	3	3	3	3	27	3	3	3	3	3	3	3	3	3	3	30
2	3	2	2	3	1	1	3	2	2	2	1	2	2	3	4	3	2	2	3	3	4	3	3	27	3	3	3	4	4	4	4	4	3	3	35
2	2	2	4	2	1	1	2	2	1	2	1	2	2	2	3	3	3	3	3	3	3	3	3	27	3	3	3	3	4	4	4	4	4	4	36
2	2	1	2	1	1	1	1	1	1	1	1	2	2	2	5	5	5	5	5	5	5	5	5	45	5	5	5	5	5	5	5	5	5	5	50
2	2	2	7	1	1	1	1	1	1	3	1	1	3	3	3	3	3	3	3	3	3	3	3	27	3	3	3	3	3	3	3	3	3	3	30
2	3	2	2	3	1	1	3	2	1	2	1	2	3	2	3	3	3	3	3	3	3	3	3	27	3	3	3	3	3	3	3	3	3	3	30
2	3	2	2	3	1	1	3	1	2	2	1	2	3	2	4	4	4	4	4	4	4	4	4	36	4	4	4	4	4	4	4	4	4	4	40
2	1	1	4	1	1	1	1	1	1	2	1	2	2	2	5	5	5	5	5	5	5	5	5	45	5	5	5	5	5	5	5	5	5	5	50
1	1	2	1	1	1	1	1	2	1	3	1	2	2	2	4	3	4	3	3	4	3	4	3	31	4	3	4	3	3	3	3	3	4	3	33
2	1	1	2	1	1	1	2	2	1	1	1	1	2	3	4	3	3	4	4	4	4	4	3	33	4	4	4	4	4	3	4	4	4	4	39
2	3	2	2	3	2	1	4	3	2	2	1	1	1	2	4	5	4	5	5	4	5	3	5	40	3	5	5	5	5	5	5	5	5	5	48
2	1	1	2	1	1	1	2	2	1	2	2	1	3	3	4	3	1	1	4	4	3	3	3	26	3	3	3	3	3	3	3	3	3	3	30
2	1	2	2	1	1	1	1	1	1	1	1	1	1	2	5	4	2	3	4	4	4	4	4	34	3	4	3	3	5	5	5	5	4	4	41
1	1	1	4	1	1	1	1	1	1	1	1	1	3	3	3	3	3	3	3	3	3	3	3	27	3	3	3	3	3	3	3	3	3	3	30
2	2	1	1	1	1	1	2	2	1	2	1	2	2	3	4	4	3	4	4	3	3	4	4	33	4	4	4	4	4	4	4	4	4	4	40
1	1	1	4	1	1	1	2	2	1	2	1	1	2	3	4	4	2	3	5	4	4	3	4	33	3	4	4	4	5	5	5	5	5	4	44
2	1	2	1	2	1	1	2	2	1	2	1	2	2	2	3	3	3	3	3	3	3	3	3	27	3	3	3	3	3	3	3	3	3	3	30
2	2	2	1	2	1	1	2	2	1	1	1	1	1	1	5	5	5	5	5	5	5	5	5	45	5	5	5	5	5	5	5	5	5	5	50
2	1	2	1	1	1	1	2	2	1	1	1	1	1	2	4	4	4	4	4	4	4	4	4	36	4	4	4	4	4	4	4	4	4	4	40
2	3	2	2	3	1	1	2	2	2	2	1	1	2	3	5	5	3	4	5	4	5	5	5	41	4	4	4	4	5	5	5	5	5	4	45
2	3	2	2	3	1	1	4	2	2	2	1	1	1	2	4	5	4	5	3	3	4	4	4	36	4	4	4	3	4	4	4	4	4	5	40
2	3	2	2	3	1	1	3	2	1	2	1	2	2	2	5	5	5	5	5	5	5	5	5	45	5	5	5	5	5	5	5	5	5	5	50
2	3	2	1	4	2	2	4	2	2	1	2	1	1	2	5	5	5	5	5	5	5	5	5	45	5	5	5	5	5	5	5	5	5	5	50
2	3	2	1	2	1	1	2	2	1	1	1	1	2	2	4	4	4	4	4	4	4	4	4	36	4	4	4	4	4	4	4	4	4	4	40
2	3	2	4	2	1	1	2	2	1	2	1	1	2	3	4	4	3	2	4	4	4	3	3	31	3	4	3	3	4	4	4	4	4	4	37
2	3	2	2	3	1	1	3	2	2	2	2	1	1	2	5	5	5	5	5	5	5	5	5	45	5	5	5	5	5	5	5	5	5	5	50
2	3	2	4	3	1	1	3	2	1	1	2	1	1	2	3	4	3	4	4	4	4	3	4	33	4	4	4	4	4	4	4	4	4	4	40
2	3	2	4	3	1	1	3	2	1	3	1	1	3	2	4	4	3	4	4	4	4	4	4	35	4	4	4	4	4	4	4	4	4	4	40
2	3	2	7	3	1	1	3	2	2	2	1	1	2	3	4	4	3	3	3	3	3	3	3	29	4	4	4	4	4	4	4	4	4	4	40
2	3	2	1	3	1	1	3	2	1	2	1	1	2	2	3	4	2	3	4	4	4	4	4	32	4	4	4	4	4	4	3	4	4	4	39
2	2	1	2	1	1	1	2	2	1	2	1	2	3	2	3	3	3	3	3	3	3	3	3	27	2	2	2	2	2	2	2	2	2	2	20
2	3	2	2	3	2	1	3	3	2	2	1	1	1	2	4	5	4	5	5	5	5	4	5	42	4	5	5	5	5	5	5	5	5	5	49
2	3	2	4	2	1	1	2	2	1	2	1	1	2	2	4	4	4	4	4	3	4	3	3	33	3	4	4	4	4	4	4	4	4	4	39
2	1	1	4	1	1	1	1	2	1	1	1	3	3	3	3	3	3	3	3	3	3	3	3	27	3	3	3	3	3	3	3	3	3	3	30
2	1	1	1	1	1	1	2	1	1	2	1	1	1	2	5	5	5	5	5	5	5	5	5	45	5	5	5	5	5	5	5	5	5	5	50
2	3	2	1	3	1	1	3	2	1	2	1	2	2	3	4	4	4	4	4	4	4	4	4	36	4	4	4	4	4	4	4	4	4	4	40
2	1	1	2	1	1	1	2	2	1	1	1	1	3	3	3	3	3	3	3	3	3	3	3	27	3	3	3	3	3	3	3	3	3	3	30
2	3	2	2	2	1	1	2	2	2	1	2	1	1	3	4	4	2	2	3	3	4	3	3	28	3	3	3	3	4	4	4	4	4	4	36
2	2	2	2	2	1	1	2	2	1	2	1	1	3	3	4	4	4	4	4	4	4	4	4	36	4	4	4	4	4	4	4	4	4	4	40
2	3	2	7	3	1	1	3	2	1	2	2	1	1	3	4	4	4	4	5	5	4	4	4	38	4	4	4	4	4	4	4	4	4	4	40
2	3	2	2	3	1	1	3	2	1	3	1	1	3	3	4	4	4	4	4	4	4	4	4	36	4	4	4	4	4	4	4	4	4	4	40
2	3	2	2	2	1	2	2	2	2	3	1	2	2	3	3	3	3	3	3	3	3	3	3	27	3	3	3	3	3	3	3	3	3	3	30
2	3	2	2	2	1	1	2	2	1	3	1	1	1	2	4	4	4	4	4	3	4	4	4	35	3	3	3	3	4	4	4	4	4	4	36
2	3	2	4	3	1	1	4	2	2	1	2	2	3	3	4	4	4	4	4	4	4	3	4	35	4	4	4	4	4	4	4	4	4	4	40
2	1	2	4	2	1	1	3	2	1	2	1	2	3	2	3	3	2	2	3	1	2	2	1	19	2	2	2	2	4	4	4	4	4	4	32
2	3	2	1	2	1	1	2	2	1	1	1	1	1	2	4	4	4	3	3	3	5	3	5	34	5	5	5	5	5	5	5	5	5	5	50
2	1	2	6	3	1	1	3	1	1	1	1	2	2	2	4	4	3	3	3	3	3	3	3	29	4	4	4	4	4	4	4	4	4	4	40
2	1	1	2	1	1	1	2	2	1	1	1	1	2	2	4	4	4	4	4	4	4	4	4	36	4	4	4	4	4	4	5	4	4	5	42
2	3	2	2	2	1	1	3	3	2	2	1	2	2	2	5	5	2	3	4	4	5	3	3	34	3	3	4	4	5	5	5	3	3	3	38
2	3	2	2	3	1	1	3	2	2	1	2	1	1	2	5	5	4	4	5	5	4	4	4	40	5	5	5	5	5	5	4	4	4	4	46
2	3	2	2	1	1	1	2	1	1	2	1	1	2	3	5	5	5	5	5	5	5	5	5	45	5	5	5	5	5	5	5	5	5	5	50
2	2	1	5	1	1	1	2	3	1	1	1	1	3	3	3	4	3	3	3	3	3	3	3	28	4	4	4	4	4	4	4	4	4	4	40
2	1	1	7	1	1	1	2	1	2	2	1	3	3	2	3	3	3	3	3	3	3	3	3	27	3	3	3	3	3	3	3	3	3	3	30
2	3	1	1	2	1	1	4	1	1	1	1	2	1	3	5	5	5	5	5	5	5	5	5	45	5	5	4	5	5	4	5	4	5	4	46
2	3	2	2	3	1	1	4	2	2	2	2	1	2	2	5	5	3	4	4	4	4	4	4	37	5	5	5	5	5	5	5	5	5	5	50
2	3	1	5	4	2	2	4	4	2	2	1	1	1	2	5	4	4	4	4	4	4	4	4	37	4	4	4	4	5	4	5	5	4	4	43
2	3	1	2	4	2	2	4	3	2	3	1	1	2	2	4	5	5	5	4	4	4	4	5	40	4	4	4	4	5	5	5	4	4	4	43
2	1	1	2	1	1	1	1	1	1	3	1	1	1	3	3	3	3	3	4	4	3	3	3	29	3	3	3	3	3	3	3	3	3	3	30
2	1	2	5	1	1	1	1	2	2	2	1	1	2	2	4	4	3	5	3	3	5	4	5	36	4	5	4	5	5	5	5	4	4	5	46
2	3	1	2	4	1	2	4	3	2	2	1	1	2	2	4	4	3	4	4	4	4	4	4	35	4	4	4	4	4	4	4	4	4	4	40
2	3	1	5	2	1	1	3	3	1	2	1	1	1	3	5	5	4	4	5	5	5	4	4	41	5	5	5	5	5	5	5	5	5	5	50
2	1	2	5	1	1	1	1	2	2	2	1	1	2	2	4	5	3	4	3	3	5	5	5	37	5	5	5	5	5	5	5	5	4	5	49
2	3	2	5	3	1	1	3	2	1	2	1	2	2	3	4	4	4	4	4	4	4	4	4	36	4	4	4	4	4	4	4	4	4	4	40
2	1	2	5	1	1	1	1	1	2	2	1	2	2	2	3	4	3	4	4	4	4	3	3	32	3	3	4	3	4	4	4	4	4	4	37
2	3	1	2	2	1	1	4	1	2	1	1	1	1	2	4	4	4	4	4	4	4	4	4	36	4	4	4	4	4	4	4	4	4	4	40
2	3	1	7	2	1	1	4	3	2	2	1	1	2	2	4	2	3	3	4	3	3	3	4	29	4	4	4	4	4	4	4	4	4	4	40
2	3	2	2	2	1	1	2	1	1	2	1	2	2	2	3	3	2	2	3	3	2	2	2	22	3	2	2	2	3	3	3	2	2	3	25
2	1	1	3	2	1	1	2	2	1	2	1	1	2	2	3	3	2	3	2	1	3	3	3	23	3	3	3	3	3	3	3	3	3	3	30
2	2	2	2	2	1	1	2	2	2	1	1	1	1	3	4	4	3	3	4	4	3	3	4	32	4	4	4	4	4	4	4	4	4	4	40
2	1	1	2	1	1	1	1	1	1	2	1	1	1	1	4	3	3	3	3	3	4	3	3	29	4	4	4	4	4	5	5	4	4	4	42
2	3	1	5	2	1	1	3	2	1	2	1	1	2	2	4	4	4	4	4	4	4	4	4	36	4	4	4	4	4	4	4	4	4	4	40
2	1	2	1	1	1	1	2	2	1	1	1	2	2	3	3	3	3	3	3	3	3	3	3	27	3	3	3	3	3	3	3	3	3	3	30
2	3	2	1	3	1	1	3	2	2	2	1	1	1	3	4	5	4	4	4	5	5	4	5	40	4	3	4	4	5	5	5	5	5	5	45
2	1	2	2	1	1	1	1	1	1	1	1	1	1	2	4	4	3	3	3	3	3	3	3	29	3	3	3	3	3	3	3	3	3	3	30
2	3	2	1	2	2	1	3	2	2	2	1	1	2	2	5	5	4	4	4	4	5	4	5	40	5	5	5	5	5	5	5	5	5	5	50
2	3	1	2	4	3	2	4	2	2	2	1	1	1	2	5	5	2	5	5	2	5	3	5	37	5	5	5	5	5	5	5	5	5	5	50
2	3	2	5	3	1	1	3	3	2	2	1	2	2	2	4	3	3	3	3	3	3	3	3	28	3	3	3	3	4	4	4	3	3	3	33
2	3	2	2	2	1	1	2	2	1	2	1	3	2	3	3	3	1	2	2	2	3	1	3	20	2	2	1	3	3	3	3	4	4	4	29
2	3	2	7	3	1	2	4	3	2	3	1	2	2	2	5	3	1	3	3	3	3	3	3	27	3	3	3	3	3	3	3	3	3	3	30
2	3	2	7	2	1	2	2	1	2	3	2	1	1	2	4	3	2	3	3	3	2	3	3	26	2	2	1	2	4	4	4	3	3	3	28
2	3	2	7	4	1	2	4	2	2	3	1	1	1	2	4	4	4	3	4	4	4	4	4	35	4	4	4	4	4	4	4	4	4	4	40
2	3	2	1	2	1	1	2	1	2	1	1	2	2	3	3	3	3	4	3	3	3	3	3	28	3	3	3	3	3	3	3	3	3	3	30
2	3	2	1	3	2	2	4	3	2	1	1	2	2	2	4	4	4	4	4	4	4	4	4	36	4	4	4	4	4	4	4	4	4	4	40
2	4	2	7	3	1	1	4	2	2	2	2	2	3	3	4	3	3	4	4	4	4	3	3	32	4	3	3	3	3	3	3	4	4	4	34
2	3	2	7	3	1	1	4	1	2	2	1	1	1	2	5	5	5	5	5	5	5	5	5	45	5	5	5	5	5	5	5	5	5	5	50
2	3	1	5	2	1	1	3	2	1	2	1	1	2	3	5	5	5	5	5	5	5	5	5	45	5	5	5	5	5	5	5	5	5	5	50
2	1	2	2	2	1	1	3	2	1	1	1	2	2	2	5	5	5	5	5	5	5	5	5	45	5	5	5	5	5	5	5	5	5	5	50
2	3	2	1	3	1	1	3	1	2	2	1	1	1	2	5	5	5	5	5	5	5	5	5	45	5	5	5	5	5	5	5	5	5	5	50
2	3	2	1	3	2	1	3	2	2	2	3	1	1	3	5	5	5	5	5	5	5	5	5	45	5	5	5	5	5	5	5	5	5	5	50
2	3	1	6	1	1	1	2	2	2	1	1	1	1	3	5	5	4	5	5	5	5	5	5	44	5	5	5	5	5	5	5	5	5	5	50
2	1	2	2	2	1	1	2	1	1	2	1	2	3	3	4	4	4	4	4	4	4	4	4	36	4	4	4	4	4	4	4	4	4	4	40
2	3	1	5	2	1	1	2	2	1	2	1	1	1	2	5	5	5	5	5	5	5	5	5	45	5	5	5	5	5	5	5	5	5	5	50
2	1	2	7	2	1	1	2	2	1	2	1	1	2	2	5	5	4	4	4	3	4	4	4	37	4	4	4	4	4	4	4	4	4	4	40
1	3	1	6	1	1	1	2	2	1	1	2	1	1	2	3	2	3	2	3	3	2	2	3	23	1	1	1	1	1	1	1	1	1	1	10
2	3	2	6	4	2	2	4	4	2	2	1	1	2	2	5	5	4	4	5	4	5	5	5	42	5	5	4	4	4	5	5	4	4	4	44
2	3	2	2	2	1	1	2	1	1	2	1	1	1	3	4	4	4	4	4	4	4	4	4	36	4	4	4	4	4	4	4	4	4	4	40
2	1	1	1	1	1	1	1	1	1	2	1	1	2	2	4	4	1	4	4	4	3	3	3	30	3	3	3	3	3	3	3	3	3	3	30
2	3	2	1	2	1	1	3	2	1	2	1	1	2	2	5	5	2	5	5	4	5	5	5	41	5	5	5	5	5	5	5	5	5	5	50
2	3	1	3	2	1	1	2	1	1	2	1	1	2	2	5	5	3	3	3	3	4	3	4	33	3	3	5	5	5	5	5	5	5	5	46
2	3	2	1	4	2	2	4	2	2	2	2	1	2	3	4	3	2	3	5	4	4	3	3	31	3	4	3	4	4	4	4	4	4	4	38
2	1	1	1	1	1	1	2	2	1	2	1	1	2	2	4	4	2	4	5	5	5	5	5	39	3	4	4	4	5	5	5	5	5	5	45
2	2	2	2	2	1	1	2	1	1	2	1	2	3	2	4	4	2	2	4	3	3	3	2	27	2	3	3	3	2	3	3	3	3	3	28
2	3	2	1	2	1	1	2	1	1	2	1	1	2	2	5	5	4	4	5	5	5	5	5	43	4	4	5	5	5	5	5	5	5	5	48
2	1	2	4	2	1	1	2	1	1	1	1	1	1	2	5	5	4	5	5	4	5	5	5	43	5	5	5	5	5	5	5	5	5	5	50
2	3	1	6	1	1	1	1	2	1	1	1	2	2	2	4	4	4	4	4	3	3	3	3	32	3	3	3	3	4	4	4	4	4	4	36
2	3	2	7	2	1	1	2	2	1	1	2	2	2	2	5	5	5	5	5	5	5	5	5	45	5	5	5	5	5	5	5	5	5	5	50
2	1	2	2	1	1	1	2	1	1	2	1	1	1	3	4	4	4	4	4	4	4	4	4	36	4	4	4	4	4	4	4	4	4	4	40
2	3	2	2	2	1	1	2	2	1	2	2	1	2	3	5	4	3	3	4	4	4	3	3	33	3	3	4	3	4	4	4	4	4	4	37
2	3	2	1	3	1	1	3	2	1	2	1	1	3	2	5	5	4	4	4	5	5	4	5	41	4	4	3	3	5	5	5	5	5	5	44
2	1	2	5	2	1	1	2	1	2	2	1	2	1	1	5	4	5	5	4	5	5	5	4	42	5	5	5	5	5	5	5	5	5	5	50
2	3	2	1	3	1	1	2	2	2	1	2	1	1	2	5	5	5	5	5	4	4	5	4	42	5	5	5	5	5	5	5	5	5	5	50
2	3	1	1	2	1	1	3	1	1	2	1	1	2	3	4	3	2	2	4	2	4	3	4	28	4	3	4	4	3	3	3	4	4	4	36
2	3	1	7	3	1	2	4	2	2	1	1	1	2	2	5	5	5	5	5	5	5	5	5	45	4	4	4	4	5	5	5	5	5	5	46
2	3	2	2	2	1	1	2	1	1	1	1	1	2	3	4	4	3	4	4	3	5	3	5	35	4	5	5	5	5	5	3	5	4	4	45
2	1	2	5	1	1	1	1	2	1	1	1	1	1	2	5	5	5	5	5	5	5	5	5	45	5	5	5	5	5	5	5	5	5	5	50
2	3	1	3	2	1	1	2	1	1	2	2	2	3	2	4	4	3	3	3	3	4	3	3	30	4	4	4	4	4	4	4	4	4	4	40
2	1	2	1	2	1	1	2	3	1	2	1	2	3	2	5	5	5	5	5	5	5	5	5	45	5	5	5	5	5	5	5	5	5	5	50
2	3	2	6	4	2	2	4	2	2	2	2	1	3	2	4	4	4	4	4	4	4	4	4	36	4	4	4	4	4	4	4	4	4	4	40
2	3	2	5	2	1	1	3	2	1	3	1	2	2	3	5	5	5	5	5	5	5	5	5	45	5	5	5	5	5	5	5	5	5	5	50
2	1	1	6	1	1	1	1	1	1	2	1	1	1	2	5	5	5	5	5	5	5	5	5	45	5	5	5	5	5	5	5	5	5	5	50
2	3	1	2	2	1	1	2	2	2	2	1	1	3	3	4	4	3	4	4	4	4	4	4	35	4	4	4	4	4	4	4	4	4	4	40
2	3	1	1	2	1	1	2	1	1	2	1	2	2	2	3	3	2	3	4	4	4	4	3	30	3	3	3	3	4	4	4	4	4	4	36
1	1	1	5	1	1	1	1	3	1	1	1	1	1	2	5	5	5	5	5	5	5	5	5	45	5	5	5	5	5	5	5	5	5	5	50
2	2	1	1	2	1	1	3	2	1	2	2	3	3	2	5	4	3	4	3	2	4	3	4	32	4	4	4	4	4	3	4	3	3	4	37
2	1	1	2	2	1	1	2	1	1	2	1	1	1	2	5	5	5	5	5	5	5	5	5	45	5	5	5	5	5	5	5	5	5	5	50
2	3	2	2	2	1	1	4	3	2	2	1	2	2	2	3	3	2	2	2	2	2	2	3	21	4	3	4	3	2	3	2	3	3	4	31
2	4	2	3	3	2	1	3	2	2	2	2	1	1	2	4	4	3	3	2	2	5	3	3	29	3	3	3	4	4	4	4	4	5	4	38
2	2	2	1	1	1	1	2	1	1	2	1	1	2	2	3	3	3	3	3	3	3	3	3	27	3	3	3	3	3	3	3	3	3	3	30
2	1	2	5	2	1	1	2	2	1	1	1	1	2	2	4	4	4	4	4	4	4	4	4	36	4	4	4	4	4	4	4	4	4	4	40
1	3	2	5	2	1	1	2	4	1	1	2	1	1	3	5	5	5	5	5	5	5	5	5	45	5	5	5	5	5	5	5	5	5	5	50
2	3	2	7	3	1	1	3	2	2	2	1	2	2	2	4	4	3	3	4	4	4	4	4	34	4	3	3	3	4	4	4	4	4	4	37
2	3	1	1	3	1	1	4	2	2	2	2	1	2	2	5	4	3	4	4	3	5	3	4	35	3	3	5	5	5	5	5	5	5	5	46
2	3	2	2	3	1	1	3	2	2	2	2	1	2	3	3	3	3	3	3	4	4	4	4	31	4	4	4	4	4	4	4	4	4	4	40
2	1	1	1	1	1	1	1	1	1	2	1	1	2	2	4	4	4	4	4	4	4	4	4	36	4	4	4	4	4	4	4	4	4	4	40
2	3	2	2	2	1	1	3	3	1	2	1	1	1	2	3	4	3	3	4	4	4	3	4	32	4	4	4	4	4	4	4	5	5	5	43
2	1	2	2	2	1	1	2	2	1	2	1	1	2	2	5	5	2	3	5	5	5	3	4	37	4	3	3	3	4	4	4	4	4	4	37
2	3	2	2	3	2	2	3	3	2	2	2	2	2	3	4	4	4	4	4	4	4	4	4	36	4	4	4	4	4	4	4	4	4	4	40
2	3	1	1	4	1	2	4	3	2	3	1	2	3	3	5	5	4	3	4	4	3	3	3	34	3	3	3	5	5	5	5	5	5	5	44
2	1	2	6	3	1	1	3	1	1	2	1	2	2	3	4	2	2	4	5	4	5	4	4	34	3	4	3	4	5	5	5	4	5	4	42
2	3	2	2	3	1	1	4	1	2	3	1	1	1	2	5	5	4	4	5	4	5	5	5	42	5	5	5	5	5	5	5	5	5	5	50
2	1	2	2	2	1	1	2	2	1	2	1	2	2	2	4	4	2	3	3	3	3	3	3	28	3	3	3	3	3	3	3	3	3	3	30
2	1	1	1	2	1	1	2	1	1	2	1	1	1	2	5	5	5	5	5	5	5	5	5	45	5	5	5	5	5	5	5	5	5	5	50
1	3	1	5	3	1	1	3	3	1	2	1	1	2	3	3	3	2	2	3	3	3	3	3	25	3	3	3	3	3	4	4	4	4	4	35
2	1	2	2	2	1	1	3	2	1	2	1	3	3	2	4	4	4	4	4	4	4	4	4	36	4	4	4	4	4	4	4	4	4	4	40
2	3	1	7	4	2	2	4	2	2	2	1	1	1	2	4	4	4	4	4	4	3	3	3	33	3	3	3	3	5	5	5	5	5	5	42
2	3	2	4	3	2	1	4	2	2	2	1	1	1	3	4	4	3	4	3	4	4	4	4	34	4	4	4	4	5	5	5	5	5	5	46
2	1	2	4	2	1	2	2	2	1	2	1	2	2	3	5	5	3	3	5	5	3	3	4	36	3	4	5	4	5	5	5	5	5	5	46
2	3	2	5	2	1	1	2	2	1	2	1	2	2	2	4	3	2	3	3	3	5	3	3	29	3	3	3	3	5	5	5	3	3	3	36
2	2	2	1	2	1	1	2	2	1	2	1	1	1	2	4	4	3	4	4	4	4	4	4	35	4	4	4	4	4	4	4	4	4	4	40
2	1	2	5	3	1	1	4	3	2	1	1	1	1	2	5	5	5	5	5	5	5	4	5	44	5	5	5	5	5	5	5	5	5	5	50
2	3	2	5	1	1	1	1	1	2	3	1	1	2	2	5	5	5	5	5	5	5	5	5	45	5	5	5	5	5	5	5	5	5	5	50
1	2	2	5	3	1	1	3	3	1	1	2	1	1	2	3	3	3	3	3	3	3	3	3	27	3	3	3	3	3	3	3	3	3	3	30
2	1	1	1	1	1	1	1	1	1	2	1	2	2	3	4	3	3	3	4	4	4	4	4	33	4	4	4	4	4	4	4	4	4	4	40
2	2	2	2	2	1	1	2	2	1	1	1	1	1	1	5	5	5	5	5	5	5	5	5	45	5	5	5	5	5	5	5	5	5	5	50
2	1	1	2	1	1	1	1	1	1	2	1	2	2	2	4	4	3	3	3	3	4	3	3	30	3	3	3	3	4	4	4	3	3	3	33
2	3	1	6	3	1	1	4	2	2	2	2	2	2	2	5	5	4	3	5	5	5	5	5	42	3	5	3	5	5	5	5	5	5	4	45
2	1	2	5	1	1	1	1	2	2	2	1	1	2	3	5	5	5	5	5	5	5	5	5	45	5	5	5	5	5	5	5	5	5	5	50
1	1	2	5	1	1	1	1	2	2	2	1	1	2	3	3	3	3	3	3	3	3	3	3	27	3	3	3	3	3	3	3	3	3	3	30
2	1	1	2	2	1	1	2	1	1	1	1	1	1	2	5	5	5	5	5	5	5	5	5	45	5	5	5	5	5	5	5	5	5	5	50
2	1	1	2	2	1	1	2	2	1	1	1	2	2	2	4	4	4	4	4	4	4	4	4	36	4	4	4	4	4	4	4	4	4	4	40
2	3	1	7	2	1	1	3	2	1	2	1	1	2	2	3	3	3	3	3	3	3	3	3	27	3	3	3	3	5	5	4	3	3	4	36
2	3	2	2	2	1	1	4	2	2	1	1	1	1	2	5	5	5	5	5	5	5	5	5	45	5	5	5	5	5	5	5	5	5	5	50
2	3	1	2	4	1	2	4	2	1	2	2	1	1	2	5	5	5	5	5	5	5	5	5	45	5	5	5	5	5	5	5	5	5	5	50
2	3	1	5	3	1	1	4	3	2	1	1	1	1	2	5	5	5	5	5	5	5	5	5	45	5	5	5	5	5	5	5	5	5	5	50
2	1	1	1	2	1	1	2	1	1	2	1	1	1	2	4	4	4	4	5	4	4	4	4	37	4	4	4	4	4	4	4	4	5	4	41
1	3	2	5	4	1	2	4	3	1	1	2	1	3	3	5	5	5	5	5	4	4	5	5	43	5	5	5	5	5	5	5	5	5	5	50
2	3	1	7	4	1	2	4	3	2	2	2	1	1	2	5	5	4	5	5	5	5	5	4	43	3	3	3	3	5	5	5	5	5	5	42
2	2	2	2	2	1	1	2	2	2	2	1	1	2	2	5	4	5	5	5	4	5	4	5	42	5	5	5	5	5	5	5	5	5	5	50
2	3	1	2	3	2	2	4	2	2	2	1	1	2	2	4	4	4	4	5	5	4	5	4	39	5	5	5	4	5	5	5	5	5	5	49
2	4	2	2	1	1	1	2	2	1	3	1	1	2	2	5	5	4	5	4	4	5	5	5	42	5	5	5	5	5	5	5	5	5	5	50
2	2	2	5	3	1	1	2	3	1	2	1	2	2	3	4	3	2	3	4	4	3	3	3	29	3	3	4	3	4	4	4	4	4	4	37
2	4	2	2	3	1	1	3	2	1	2	1	1	2	3	4	3	2	2	2	2	3	3	2	23	2	3	2	2	4	4	4	3	3	3	30
2	1	2	2	2	1	1	2	2	1	2	1	1	2	2	4	4	3	3	3	3	3	3	3	29	3	3	3	3	3	3	3	3	3	3	30
2	3	2	3	2	1	1	2	1	1	2	1	1	3	3	3	3	3	3	3	3	3	3	3	27	3	3	3	3	3	3	3	3	3	3	30
2	3	2	4	2	1	1	2	2	1	2	1	1	2	3	3	3	3	3	3	3	4	4	4	30	3	4	4	3	5	5	5	4	4	4	41
2	1	2	2	2	1	1	2	2	1	2	1	1	2	1	5	5	5	5	5	5	5	5	5	45	5	5	5	5	5	5	5	5	5	5	50
2	3	2	7	2	1	1	3	2	1	2	1	1	2	2	3	3	3	3	3	3	3	3	3	27	3	3	3	3	3	3	3	3	3	3	30
2	3	2	1	2	1	1	2	1	2	2	2	1	3	2	5	4	4	4	5	5	5	5	5	42	4	4	4	5	5	5	5	5	5	5	47
2	3	2	6	2	1	1	2	2	1	1	1	1	2	2	4	3	3	4	3	2	4	3	3	29	3	4	4	4	4	4	4	4	4	4	39
2	1	2	1	2	1	1	2	2	1	2	1	2	3	2	5	5	5	5	5	5	5	5	5	45	5	5	5	5	5	5	5	5	5	5	50
2	3	2	6	3	1	1	3	2	2	1	1	1	2	2	4	4	4	4	4	4	4	4	4	36	4	4	4	4	4	4	4	4	4	4	40
2	3	2	6	3	1	1	3	3	1	2	1	1	2	2	4	4	3	4	4	4	5	5	5	38	5	5	5	5	5	5	5	5	5	5	50
2	3	2	2	2	2	2	3	1	2	1	1	1	2	2	3	3	3	4	4	3	4	3	4	31	4	4	4	4	5	5	4	4	4	4	42
2	1	2	2	1	1	1	1	2	1	2	1	1	1	2	5	5	5	5	5	5	5	5	5	45	5	5	5	5	5	5	5	5	5	5	50
2	1	1	6	2	1	1	1	2	1	2	1	3	2	2	5	5	5	5	5	5	5	5	5	45	5	5	5	5	5	5	5	5	5	5	50
2	3	2	1	2	1	1	2	1	1	2	1	2	3	3	4	3	1	1	5	5	3	3	3	28	3	2	3	4	5	5	4	4	4	3	37
2	3	2	2	3	2	1	4	4	2	2	3	1	2	2	4	3	1	3	4	4	4	4	4	31	4	4	4	4	4	4	4	4	4	4	40
2	3	2	6	3	1	1	4	3	2	2	2	1	2	2	4	4	4	4	4	4	4	4	4	36	4	4	4	4	4	4	4	4	4	4	40
2	1	1	2	2	1	1	3	2	2	2	1	2	3	2	3	3	3	3	3	3	3	3	3	27	3	3	3	3	3	3	3	3	3	3	30
2	3	1	6	1	1	1	2	2	1	2	1	1	2	2	4	4	4	4	4	3	4	4	4	35	4	4	4	4	5	5	5	5	4	4	44
2	3	2	2	2	1	2	2	2	2	2	2	1	1	3	4	4	2	2	4	2	3	3	3	27	2	3	2	2	4	4	4	3	3	4	31
2	3	2	7	3	1	1	3	2	2	3	1	1	2	3	5	4	3	3	4	2	4	3	3	31	3	3	3	3	3	3	5	4	5	3	35
2	2	2	6	2	1	1	2	2	2	2	1	1	1	2	5	5	4	4	4	4	4	4	4	38	4	4	4	4	4	4	4	4	4	4	40
2	3	2	6	3	1	1	3	2	2	1	1	1	2	2	4	4	4	4	4	4	4	4	4	36	4	4	4	4	4	4	4	4	4	4	40
2	3	2	6	3	1	1	4	2	2	3	2	1	1	2	3	3	3	3	3	3	3	3	3	27	3	3	3	3	3	3	3	3	3	3	30
2	3	2	3	3	1	1	4	2	2	2	1	2	3	3	3	2	1	1	4	5	3	2	1	22	2	1	2	1	3	2	3	3	3	2	22
2	1	2	2	2	1	1	2	2	1	2	1	1	2	3	3	3	2	3	3	3	3	3	3	26	3	3	3	3	3	3	3	3	3	3	30
2	2	1	2	2	1	1	2	2	1	2	1	2	2	3	4	2	2	3	3	3	4	4	3	28	3	3	3	3	3	3	3	3	3	3	30
2	1	2	4	2	1	1	2	2	1	2	1	3	3	3	5	3	1	3	5	3	3	3	3	29	2	2	2	1	4	3	4	4	4	3	29
2	3	2	2	2	1	1	4	2	2	2	1	1	1	1	4	4	5	5	2	2	5	4	4	35	5	5	5	5	5	5	5	5	5	5	50
2	1	2	7	1	1	1	1	1	1	1	1	2	2	3	3	3	3	3	3	3	4	4	4	30	4	4	4	4	4	4	4	4	5	5	42
2	3	2	2	2	1	2	2	2	1	3	1	2	2	3	4	4	4	4	4	4	4	4	4	36	4	4	4	4	4	4	4	4	4	4	40
2	3	2	2	2	1	1	1	1	1	1	1	1	1	2	5	5	4	4	4	4	5	5	5	41	5	4	4	3	5	5	4	5	5	5	45
1	3	2	2	3	1	1	3	2	1	2	1	2	3	3	3	3	3	3	3	3	3	3	3	27	3	3	3	3	3	3	3	3	3	3	30
2	3	2	6	3	1	1	4	2	1	2	1	2	2	2	3	3	3	3	3	3	3	3	3	27	3	3	3	3	3	3	3	3	3	3	30
2	1	2	6	3	2	1	2	3	2	2	1	1	1	2	5	4	3	4	5	5	5	5	5	41	5	5	5	5	5	5	5	5	5	5	50
2	3	2	1	2	1	1	2	2	1	1	2	1	2	2	5	5	5	5	5	5	5	5	5	45	5	5	5	5	5	5	5	5	5	5	50
2	1	1	3	1	1	1	1	1	1	1	1	1	1	1	5	5	5	5	5	5	5	5	5	45	5	5	5	5	5	5	5	5	5	5	50
2	3	2	2	3	1	1	3	3	2	2	1	1	1	2	4	4	3	4	4	4	4	4	4	35	4	4	4	4	4	4	4	4	4	4	40
2	1	2	7	1	1	1	1	1	1	3	1	2	3	3	4	3	2	2	4	3	3	3	3	27	3	3	3	3	3	3	3	3	3	3	30
2	3	2	6	3	1	1	4	2	1	2	1	2	2	2	4	3	3	3	2	2	2	2	2	23	2	3	1	1	1	1	3	1	3	3	19
2	1	1	1	1	1	1	1	1	1	2	1	2	3	3	3	3	3	3	4	2	3	3	3	27	3	3	4	4	4	4	4	3	5	4	38
2	3	2	3	3	2	2	4	4	2	1	2	1	1	2	5	5	4	5	5	5	5	5	5	44	5	5	5	5	5	5	5	5	5	5	50
2	3	2	2	4	2	2	4	3	2	2	1	1	2	2	4	4	4	4	4	3	4	4	4	35	4	4	4	4	4	4	4	4	4	4	40
2	2	2	7	2	1	1	2	2	1	2	1	1	2	2	5	3	2	2	4	4	3	2	3	28	5	3	3	3	5	5	5	5	5	5	44
2	3	2	2	3	1	1	3	2	1	1	1	1	2	2	5	5	2	2	4	3	4	4	4	33	4	4	4	4	4	4	4	3	4	4	39
2	3	2	2	3	2	1	3	2	2	2	2	1	1	2	5	5	4	5	4	4	5	4	5	41	5	5	4	4	5	4	5	5	5	5	47
2	3	2	2	3	1	1	3	2	1	2	2	1	1	2	5	5	5	5	5	4	5	5	5	44	4	4	4	4	5	5	5	5	5	5	46
2	3	2	2	2	1	1	3	2	1	1	1	1	3	2	3	4	3	4	4	3	4	4	4	33	3	3	4	3	4	4	4	5	5	5	40
2	1	2	3	2	1	1	1	1	1	3	1	1	2	2	5	5	1	3	3	4	4	4	3	32	5	5	5	5	5	5	5	5	5	5	50
2	3	2	1	2	1	1	4	2	2	2	1	1	1	2	5	5	4	5	5	5	5	5	5	44	4	5	5	5	5	5	5	5	5	5	49
2	3	2	2	3	2	2	4	2	2	2	1	1	1	3	5	5	5	5	5	5	5	5	5	45	5	5	5	5	5	5	5	5	5	5	50
2	3	1	3	3	1	1	4	2	2	1	2	2	2	2	5	5	5	5	5	5	5	5	5	45	5	5	5	5	5	5	5	5	5	5	50
2	1	2	7	3	1	1	2	2	2	3	1	1	3	2	4	4	3	3	3	4	4	4	4	33	4	4	4	4	4	4	4	4	4	4	40
1	1	2	2	1	1	1	1	2	1	3	1	1	2	2	4	4	3	2	4	3	3	3	4	30	3	3	3	4	5	5	5	5	5	5	43
2	3	2	1	3	1	1	4	4	2	1	1	1	1	2	5	5	3	3	4	4	4	4	4	36	4	4	4	4	5	5	5	5	5	5	46
2	3	2	2	3	1	1	3	2	1	3	1	1	2	3	5	4	2	3	5	4	3	4	4	34	4	3	3	5	5	5	5	5	4	5	44
2	2	2	2	2	1	1	3	2	1	1	1	2	3	2	5	5	5	5	5	5	5	5	5	45	5	5	5	5	5	5	5	5	5	5	50
2	1	2	2	2	1	1	2	1	1	2	1	2	2	2	5	5	5	5	5	5	5	5	5	45	5	5	5	5	5	5	5	5	5	5	50
2	1	2	1	1	1	1	1	1	1	2	1	1	3	3	4	4	3	3	4	3	3	4	3	31	4	4	3	4	4	4	3	3	3	3	35
2	1	2	2	1	1	1	1	2	1	2	1	1	1	2	4	4	2	4	5	5	4	3	5	36	3	4	5	4	5	5	5	5	5	4	45
2	1	1	6	1	1	1	2	2	1	2	1	1	1	2	4	3	3	3	3	3	3	3	3	28	3	3	3	3	3	3	3	3	3	3	30
2	3	1	2	3	1	1	3	2	1	2	1	1	1	3	5	3	2	2	5	4	4	3	3	31	4	4	3	3	4	4	4	4	4	4	38
2	1	1	5	2	1	1	2	2	1	1	2	1	2	2	5	5	5	5	5	5	5	5	5	45	5	5	5	5	5	5	5	5	5	5	50
2	3	2	2	3	1	2	3	2	1	2	1	1	1	2	5	5	3	4	5	3	3	3	3	34	5	4	3	4	5	5	5	5	5	5	46
2	1	1	3	2	1	1	2	1	1	1	1	1	2	3	4	4	3	3	5	4	5	4	5	37	4	5	4	5	5	5	5	5	5	5	48
2	1	2	2	1	1	1	1	1	1	2	1	1	1	2	3	3	2	3	3	3	4	3	4	28	4	4	4	4	4	4	4	4	4	4	40
2	3	2	1	3	1	1	3	1	2	2	2	2	3	2	5	5	5	5	5	5	5	5	5	45	5	5	5	5	5	5	5	5	5	5	50
2	3	2	2	2	1	1	3	2	1	3	3	1	3	3	2	2	2	2	2	2	2	2	2	18	2	2	2	2	2	2	2	2	2	2	20
2	3	2	2	3	1	2	3	2	1	1	1	1	1	2	4	4	4	4	4	3	4	4	4	35	4	3	3	3	3	4	4	4	4	4	36
2	1	1	7	2	1	1	2	1	1	2	1	2	3	2	4	4	4	4	4	4	4	4	4	36	4	4	4	4	4	4	4	4	4	4	40
2	1	1	2	1	1	1	2	2	1	2	1	2	2	2	4	4	3	4	5	4	5	4	5	38	4	4	4	3	5	5	5	5	5	5	45
2	3	2	6	2	1	1	2	3	1	1	1	1	1	2	5	5	5	5	5	4	5	5	5	44	5	5	5	5	5	5	5	5	5	5	50
2	3	2	2	3	1	1	3	1	1	2	1	3	3	2	5	5	5	5	5	5	5	5	5	45	5	5	5	5	5	5	5	5	5	5	50
2	3	2	2	2	1	1	3	2	2	2	1	1	1	3	4	4	3	4	5	3	4	4	3	34	3	3	3	3	5	5	5	5	3	3	38
2	1	2	2	3	1	1	3	2	1	3	2	1	1	2	5	3	2	3	3	2	3	3	3	27	3	3	4	3	4	4	5	4	4	4	38
2	3	2	1	2	1	1	2	1	1	2	1	1	2	3	5	5	5	5	5	5	5	5	5	45	5	5	5	5	5	5	5	5	5	5	50
2	3	1	2	3	1	2	4	2	2	2	1	1	1	2	4	4	4	4	4	4	4	4	4	36	4	4	4	4	4	4	4	4	4	4	40
2	2	2	2	2	1	1	2	1	1	2	1	2	2	2	5	5	5	5	5	5	5	5	5	45	5	5	5	5	5	5	5	5	5	5	50
2	3	2	2	3	1	1	3	2	1	2	1	1	2	2	5	4	2	3	4	5	5	5	5	38	5	5	5	5	5	5	5	5	5	5	50
2	2	2	2	3	1	1	3	1	2	2	1	1	1	2	5	5	5	5	5	5	5	5	5	45	5	5	5	5	5	5	5	5	5	5	50
2	1	2	2	2	1	1	2	2	1	2	1	3	3	3	3	2	1	2	4	4	2	2	2	22	1	2	2	2	3	3	3	3	3	2	24
2	3	2	2	2	1	1	3	1	1	2	1	2	2	2	3	3	3	3	3	3	3	3	3	27	3	3	3	3	3	3	4	3	3	3	31
2	1	1	2	1	1	1	1	1	1	2	1	1	2	2	4	3	2	4	4	3	4	3	3	30	3	3	2	3	5	5	5	3	3	3	35
2	3	2	2	3	1	1	3	2	2	2	1	1	1	2	5	5	5	5	5	5	5	5	5	45	5	5	5	5	5	5	5	5	5	5	50
2	3	2	5	3	2	1	3	2	2	2	2	1	1	3	3	4	4	4	5	4	5	4	5	38	4	5	4	4	5	5	5	5	5	5	47
2	1	2	2	2	1	1	2	2	1	2	1	1	2	3	4	4	3	4	3	3	3	3	3	30	3	3	3	3	4	4	4	4	4	4	36
2	3	1	2	1	1	1	2	2	2	2	1	1	2	2	4	4	3	3	4	3	3	3	3	30	4	4	4	4	4	4	4	4	4	4	40
2	3	2	7	2	1	1	2	1	1	3	1	2	3	2	4	4	4	4	4	3	4	3	4	34	4	4	3	3	3	3	3	4	3	4	34
2	4	2	2	3	1	1	3	1	1	2	2	1	1	2	5	4	2	3	4	3	3	3	3	30	3	3	3	3	4	4	4	3	3	3	33
1	1	1	6	1	1	1	1	1	1	1	1	1	1	2	3	3	3	3	3	3	3	3	3	27	3	3	3	3	3	3	3	3	3	3	30
2	3	2	3	2	1	1	3	1	1	3	1	2	3	2	5	4	4	5	4	4	5	4	4	39	4	4	4	4	4	4	4	4	4	4	40
2	3	2	6	2	2	1	2	2	2	2	1	1	1	2	3	4	4	4	5	4	4	4	4	36	4	4	4	4	5	5	4	4	4	4	42
2	1	1	3	1	1	1	2	1	1	1	1	2	2	2	4	4	4	4	4	3	4	4	4	35	3	3	3	3	5	5	4	5	4	4	39
2	1	2	5	2	1	1	2	1	1	2	1	1	1	3	4	4	3	4	3	3	4	3	4	32	4	4	4	4	4	4	4	4	4	4	40
2	2	1	7	2	1	1	3	1	1	3	1	1	2	2	4	4	3	3	3	3	4	4	4	32	4	4	4	4	4	4	5	5	4	5	43
2	1	2	1	2	1	1	1	2	1	1	1	2	2	2	5	5	5	5	5	5	5	5	5	45	5	5	5	5	5	5	5	5	5	5	50
2	3	2	2	3	1	1	3	2	1	2	1	1	1	2	3	3	1	2	3	3	3	3	3	24	3	3	3	3	3	3	3	3	3	3	30
2	3	2	1	3	2	1	4	2	2	2	1	1	2	3	4	4	3	4	4	3	4	3	4	33	4	4	4	4	4	4	4	4	4	4	40
2	1	2	1	1	1	1	1	1	1	3	1	3	3	3	3	3	3	3	3	3	3	1	1	23	2	2	3	3	3	3	3	1	3	3	26
2	3	2	2	2	1	1	2	2	2	2	2	2	2	2	5	5	5	5	5	5	5	5	5	45	5	5	5	5	5	5	5	5	5	5	50
2	2	1	7	1	1	1	2	1	2	2	1	2	2	3	3	3	1	1	1	1	1	1	1	13	2	2	3	3	3	3	3	3	1	3	26
2	3	2	6	2	1	1	3	2	1	2	1	1	1	2	4	4	3	3	5	5	3	3	3	33	3	3	3	3	4	4	4	4	4	4	36
2	2	1	1	2	1	1	2	2	1	2	1	2	2	2	4	4	3	4	4	3	4	3	4	33	3	3	4	4	4	4	4	4	4	4	38
2	2	1	2	2	1	1	2	2	1	2	1	1	2	2	3	3	2	2	4	4	3	3	3	27	3	3	3	3	3	3	3	3	3	3	30
2	1	2	2	1	1	1	1	1	2	1	1	1	1	3	5	5	5	5	5	5	5	5	5	45	5	5	5	5	5	5	5	5	5	5	50
2	3	2	3	1	1	1	2	2	1	2	1	1	1	3	3	3	3	3	3	3	3	3	3	27	3	3	3	3	3	3	3	3	3	3	30
2	1	2	1	1	1	1	1	1	1	1	1	1	2	2	4	4	4	4	4	4	4	4	4	36	4	4	4	4	4	4	4	4	4	4	40
2	3	2	2	3	1	1	2	2	1	1	2	1	1	2	5	5	3	4	4	4	4	4	5	38	5	5	5	5	5	5	5	5	5	5	50
2	3	2	4	3	1	1	4	1	2	2	1	1	1	3	3	3	3	3	3	3	3	3	3	27	3	3	3	3	3	3	3	3	3	3	30
2	1	1	6	1	1	1	2	1	1	3	1	2	2	3	3	3	3	3	3	3	3	3	3	27	3	3	3	3	3	3	3	3	3	3	30
2	3	1	1	1	1	1	2	1	1	1	1	1	1	2	5	5	3	5	3	3	5	5	5	39	4	5	4	4	5	5	5	4	5	5	46
1	3	2	6	2	1	1	2	2	1	2	1	2	3	3	4	4	3	2	4	4	4	4	4	33	4	4	4	4	4	4	4	4	4	4	40
2	3	2	2	3	2	2	3	4	2	2	1	1	1	3	4	4	4	4	4	4	4	4	4	36	4	4	4	4	4	4	4	4	4	4	40
2	3	1	4	1	1	1	1	1	1	2	1	3	3	3	3	3	2	3	4	4	4	3	4	30	4	4	4	4	4	4	4	4	4	4	40
2	2	2	5	2	1	1	4	2	1	2	2	1	3	3	3	3	3	3	3	3	3	3	3	27	3	3	3	3	3	3	3	3	3	3	30
2	1	2	5	2	1	1	2	2	1	2	1	2	3	2	4	4	3	3	4	3	4	4	4	33	3	4	4	4	4	4	4	4	4	4	39
2	3	2	2	3	1	1	3	2	2	2	1	1	1	2	5	5	5	5	5	4	5	4	4	42	4	5	5	5	5	5	5	5	5	5	49
2	3	2	2	3	1	1	3	3	2	1	2	2	2	2	4	4	3	4	4	3	3	3	4	32	3	3	3	3	4	4	4	4	4	4	36
2	1	1	3	1	1	1	1	1	1	2	1	1	2	2	4	4	3	3	4	4	4	4	3	33	3	4	3	4	4	4	4	3	4	3	36
2	1	2	5	1	1	1	1	1	1	2	1	1	3	3	4	3	1	2	4	3	3	3	3	26	3	3	3	3	5	5	5	3	3	3	36
2	2	1	2	2	1	1	2	2	1	3	1	2	3	3	3	3	2	2	3	2	2	2	2	21	2	2	2	2	2	2	2	2	2	2	20
2	3	2	1	3	1	1	4	2	2	1	2	2	3	2	5	5	5	5	5	5	5	5	5	45	5	5	5	5	5	5	5	5	5	5	50
1	1	2	6	1	1	1	1	1	1	3	1	1	1	2	5	5	5	5	5	5	5	5	5	45	5	5	5	5	5	5	5	5	5	5	50
2	3	2	6	2	1	1	2	2	1	2	1	2	3	3	4	4	4	4	4	4	4	4	4	36	4	4	4	4	4	4	4	4	4	4	40
2	2	2	3	2	1	1	2	2	1	2	1	1	1	3	5	5	5	5	5	5	5	5	5	45	5	5	5	5	5	5	5	5	5	5	50
2	2	2	6	2	1	1	2	2	1	3	1	3	3	3	5	5	5	5	5	5	5	5	5	45	5	5	5	5	5	5	5	5	5	5	50
2	3	2	5	2	1	1	3	2	1	1	2	1	1	3	4	3	3	4	5	5	5	5	5	39	5	5	5	5	5	5	5	5	5	5	50
2	1	1	2	1	1	1	1	1	2	2	1	1	1	2	4	4	3	3	4	4	4	4	3	33	4	4	3	4	4	4	4	4	4	5	40
2	1	2	6	1	1	1	1	1	1	1	1	2	2	2	3	3	3	3	3	3	3	3	3	27	3	3	3	3	3	3	3	3	3	3	30
2	2	2	2	3	1	2	4	2	2	1	1	1	2	3	5	5	4	5	5	5	5	5	5	44	5	5	5	5	5	5	5	5	5	5	50
1	1	2	6	2	1	1	2	1	1	3	1	2	1	3	5	5	3	5	5	5	5	5	5	43	5	5	5	5	5	5	5	5	5	5	50
1	1	1	2	1	1	1	1	1	2	2	1	1	2	2	3	4	4	4	4	4	5	4	4	36	4	5	4	4	5	5	5	5	4	4	45
2	3	2	2	2	1	1	2	2	1	2	1	1	1	3	4	4	2	3	4	2	4	3	4	30	4	3	4	4	4	4	4	4	4	4	39
2	1	2	1	3	1	1	3	2	1	2	1	1	3	2	5	5	1	4	5	5	4	4	4	37	5	5	5	5	5	5	5	5	5	5	50
2	3	2	3	2	1	1	2	1	2	1	1	2	2	3	5	4	2	1	5	3	3	3	3	29	3	4	2	5	5	5	5	4	5	4	42
2	3	2	6	2	1	1	2	2	1	1	1	1	3	3	4	4	3	4	4	4	4	4	4	35	4	4	4	4	4	4	4	4	4	4	40
2	2	1	2	2	1	1	2	2	1	2	1	2	3	3	3	3	3	3	4	3	3	3	3	28	3	3	3	3	3	3	3	3	3	3	30
2	1	2	6	2	1	1	2	2	1	2	1	1	1	2	5	5	5	5	5	5	5	5	5	45	5	5	5	5	5	5	5	5	5	5	50
2	1	2	6	1	1	1	1	2	1	1	1	1	1	2	4	4	4	4	4	4	4	4	4	36	4	4	4	4	4	4	4	4	4	4	40
2	3	2	4	3	1	1	3	1	1	3	2	3	2	3	3	3	1	2	4	3	3	3	3	25	3	3	3	3	4	3	3	3	3	3	31
2	2	2	6	3	1	1	3	2	1	1	2	3	3	2	4	4	2	4	3	3	5	3	4	32	4	4	4	4	5	5	5	4	4	4	43
2	1	2	1	2	1	1	2	1	1	2	1	1	2	3	4	4	4	3	4	3	5	3	5	35	3	3	3	3	3	3	3	3	3	3	30
2	3	2	1	3	1	1	3	2	2	1	2	1	1	2	5	5	4	5	5	4	5	5	5	43	5	5	5	5	5	5	5	5	5	5	50
2	2	2	4	2	1	1	2	1	1	2	1	2	3	3	3	2	2	2	2	2	3	2	2	20	2	2	2	3	3	3	3	3	3	3	27
2	3	2	2	3	1	1	2	2	1	2	1	1	2	3	3	3	3	3	3	3	3	3	3	27	3	3	3	3	3	3	3	3	3	3	30
2	3	2	1	2	1	1	2	1	1	1	1	1	3	3	5	5	5	4	4	4	5	4	5	41	5	5	5	5	5	5	5	5	5	5	50
2	1	1	6	1	3	1	1	1	2	1	1	1	2	2	5	5	5	5	5	5	5	5	5	45	5	5	5	4	5	5	5	5	5	5	49
2	2	2	2	2	1	1	2	2	1	2	1	1	2	2	4	4	3	3	3	3	3	3	3	29	3	3	3	3	3	3	3	3	3	3	30
2	3	2	1	2	1	1	2	2	1	1	1	1	1	2	3	5	5	5	5	5	5	4	5	42	5	5	5	5	5	5	5	5	5	5	50
2	3	2	6	2	1	1	3	2	1	2	1	1	1	3	4	4	3	3	3	3	4	3	3	30	3	3	3	3	3	3	4	3	3	4	32
2	3	2	2	2	1	1	2	2	1	2	1	1	2	2	4	4	4	4	4	4	4	4	4	36	4	4	4	4	4	4	4	4	4	4	40
2	1	1	1	2	1	1	2	1	1	2	1	1	1	3	4	4	3	3	4	4	3	3	3	31	3	3	3	4	4	4	4	3	3	4	35
2	2	1	2	1	1	1	2	2	1	2	1	1	2	3	4	3	2	3	4	2	4	3	3	28	3	3	3	3	4	4	4	4	4	4	36
2	1	2	2	2	1	1	1	2	1	2	1	1	2	2	3	3	3	3	3	3	3	3	3	27	3	5	3	3	5	5	5	5	5	5	44
2	1	1	4	1	1	1	1	1	1	2	1	2	2	2	5	5	5	5	5	5	5	5	5	45	5	5	5	5	5	5	5	5	5	5	50
2	3	1	1	3	1	1	4	1	2	1	1	1	1	2	5	5	5	5	5	5	5	5	5	45	5	5	5	5	5	5	5	5	5	5	50
2	3	2	6	2	1	1	2	2	1	1	1	2	3	3	4	4	3	4	4	4	4	4	4	35	4	4	4	4	4	4	4	4	4	4	40
2	3	2	3	3	1	1	3	2	2	2	2	1	1	2	5	5	5	5	5	5	5	5	5	45	5	5	5	5	5	5	5	5	5	5	50
2	3	2	5	2	1	1	2	2	1	2	2	1	2	3	4	4	3	3	4	3	4	3	3	31	3	3	3	4	4	4	4	4	4	4	37
2	3	2	1	2	1	1	2	2	1	1	1	2	2	3	3	3	3	3	3	3	3	3	3	27	3	3	3	3	3	3	3	3	3	3	30
2	3	2	2	3	1	1	3	2	1	2	1	1	3	2	4	3	3	4	4	2	4	3	3	30	4	4	3	4	4	4	4	4	4	4	39
1	3	2	6	2	1	1	2	2	1	2	2	2	2	2	5	5	5	5	5	5	5	5	5	45	5	5	5	5	5	5	5	5	5	5	50
2	3	1	2	2	1	1	2	2	2	1	1	1	2	2	3	4	2	3	3	3	3	3	3	27	3	3	3	3	3	3	3	3	3	3	30
2	1	2	2	2	1	1	2	2	1	2	1	1	1	2	4	4	2	4	4	2	4	3	3	30	3	4	3	4	4	4	4	4	4	4	38
2	3	2	6	3	1	1	4	3	1	2	1	1	1	2	4	3	3	3	4	3	4	3	4	31	3	3	3	3	4	4	4	4	4	4	36
2	3	1	3	2	1	1	2	1	1	1	2	2	3	2	3	3	2	3	4	2	3	3	3	26	4	3	4	4	4	4	4	4	4	4	39
2	3	2	7	2	1	1	3	1	1	2	1	2	2	3	3	3	3	3	2	1	3	3	3	24	3	3	3	2	4	4	4	3	3	3	32
2	3	1	6	2	1	1	3	2	1	2	1	1	3	2	4	5	5	5	5	5	5	5	5	44	4	4	4	4	4	4	4	4	4	4	40
2	3	2	2	3	1	1	3	3	2	2	1	2	3	3	3	2	2	2	3	2	2	2	2	20	3	3	3	3	3	3	3	3	3	3	30
2	1	1	1	1	1	1	1	1	1	1	1	1	2	3	4	3	3	3	3	3	3	3	3	28	3	3	3	3	3	3	3	3	3	3	30
2	3	1	5	2	1	1	1	2	1	2	1	1	1	2	3	3	4	4	4	4	4	4	4	34	4	4	3	4	4	5	4	4	4	4	40
2	1	1	1	1	1	1	1	1	1	3	1	2	2	2	3	4	2	2	4	2	2	2	3	24	3	3	2	4	4	4	4	4	4	4	36
2	3	1	2	2	1	1	2	2	1	2	1	3	3	3	3	3	3	3	4	4	4	3	3	30	3	3	3	3	3	3	3	3	3	3	30
2	1	2	3	2	1	1	2	1	1	2	1	3	2	3	4	3	2	2	4	3	2	2	3	25	3	2	2	3	5	5	3	2	2	3	30
2	4	2	2	3	1	1	4	2	2	1	2	1	2	2	5	4	3	3	4	3	5	4	4	35	4	4	3	3	5	5	5	5	5	5	44
2	1	2	1	2	1	1	2	1	2	2	1	1	3	3	4	3	3	3	4	3	4	4	3	31	3	3	3	3	4	4	4	4	4	4	36
2	3	1	2	2	1	1	2	2	1	2	1	2	1	3	3	3	3	3	3	3	3	3	3	27	3	3	3	3	3	3	3	3	3	3	30
2	2	1	1	2	1	1	1	2	1	2	1	2	3	3	3	3	3	3	3	3	3	3	3	27	3	3	3	3	3	3	3	3	3	3	30
2	2	1	7	2	1	1	2	2	1	1	1	2	2	2	3	3	3	3	3	3	3	3	3	27	3	3	3	3	3	3	3	3	3	3	30
2	1	2	7	2	1	1	2	1	2	2	2	1	2	2	4	4	4	4	4	4	4	4	4	36	4	4	4	4	4	4	4	4	4	4	40
1	3	2	6	2	1	1	2	2	1	2	1	1	1	2	3	3	3	3	3	3	3	3	3	27	3	3	3	3	3	3	3	3	3	3	30
2	3	2	1	2	1	1	2	2	2	2	1	2	2	3	5	5	5	5	5	5	5	5	5	45	5	5	5	5	5	5	5	5	5	5	50
2	1	1	6	1	1	1	1	1	1	2	1	1	2	3	3	3	3	3	3	3	3	3	3	27	3	3	3	3	3	3	3	3	3	3	30
2	1	2	2	1	1	1	1	2	1	2	1	2	2	2	4	4	3	3	4	4	3	3	3	31	3	3	3	3	4	4	4	3	3	3	33
2	3	2	2	2	1	1	2	3	1	2	1	1	1	2	5	5	3	4	4	3	4	4	4	36	4	4	4	4	4	4	4	4	4	4	40
2	1	1	4	1	1	1	1	1	1	2	1	1	2	2	3	3	3	3	3	3	3	3	3	27	3	3	3	3	3	3	3	3	3	3	30
1	1	1	5	1	1	1	1	1	1	1	1	1	1	2	5	5	5	5	5	5	5	5	5	45	5	5	5	5	5	5	5	5	5	5	50
2	3	2	6	2	1	1	3	3	1	2	2	1	2	3	5	5	1	3	5	5	5	5	5	39	4	4	4	4	5	5	5	5	5	5	46
2	1	1	2	1	1	1	1	1	2	1	1	1	2	2	5	5	5	5	5	5	5	5	5	45	5	5	5	5	5	5	5	5	5	5	50
2	3	1	6	3	1	1	4	2	1	2	2	2	2	2	5	4	3	4	4	4	5	4	4	37	4	4	4	4	5	5	5	5	5	5	46
2	3	2	2	3	1	2	3	2	1	2	1	2	3	2	4	3	2	4	4	2	2	3	4	28	2	2	2	2	4	4	4	4	4	4	32
2	1	2	7	2	1	1	2	1	1	3	1	2	2	2	3	3	1	2	3	3	2	3	2	22	2	3	3	3	2	2	2	3	3	3	26
2	3	2	2	2	1	1	3	2	1	1	1	1	2	3	4	4	4	4	4	4	4	4	4	36	4	4	4	4	4	4	4	4	4	4	40
1	1	2	5	1	1	1	2	3	1	2	1	2	2	2	4	4	3	3	4	3	3	3	3	30	3	3	3	3	3	4	4	3	3	3	32
2	3	1	6	2	1	1	2	1	1	2	1	3	3	3	4	4	2	2	5	4	3	3	3	30	3	3	3	3	3	3	3	3	3	3	30
2	1	1	3	2	1	1	2	1	2	1	1	1	2	2	5	5	4	5	5	5	5	5	5	44	5	5	4	5	5	5	5	5	5	5	49
1	1	1	4	2	1	1	2	2	1	2	1	2	2	3	4	3	2	4	4	4	4	4	4	33	4	4	4	4	5	4	5	4	4	3	41
2	1	2	4	2	1	1	2	2	1	3	1	2	2	3	4	4	4	4	4	4	4	4	4	36	4	4	4	4	4	4	4	4	4	4	40
2	2	2	4	2	1	1	2	2	1	2	2	2	3	3	4	4	2	1	2	3	3	3	3	25	3	3	3	3	3	3	3	3	3	3	30
2	1	1	7	1	1	1	2	2	1	2	1	1	1	2	5	5	3	5	4	4	4	4	4	38	4	4	4	4	4	5	5	5	5	5	45
2	1	1	6	1	1	1	1	2	1	2	1	1	1	2	3	4	3	3	4	4	4	4	4	33	4	4	4	4	4	4	4	4	4	4	40
2	2	2	2	2	1	1	2	1	1	3	1	2	2	2	5	5	5	5	5	5	5	5	5	45	5	5	5	5	5	5	5	5	5	5	50
2	3	2	2	3	1	1	4	2	2	2	1	1	1	2	5	5	3	4	3	3	5	3	4	35	3	3	4	4	4	4	4	4	4	3	37
2	3	2	2	2	1	1	2	2	1	2	1	1	2	3	4	3	2	2	3	2	4	3	3	26	3	3	3	3	5	5	5	4	4	4	39
2	2	2	2	2	1	1	1	2	1	3	1	1	1	2	3	3	3	3	3	3	3	3	3	27	3	3	3	3	3	3	3	3	3	3	30
2	1	2	2	2	1	1	2	2	1	2	1	1	2	3	2	3	5	3	5	4	4	5	4	35	5	5	5	5	5	5	5	5	5	5	50
1	1	2	1	1	1	1	1	2	1	3	1	1	1	3	5	5	3	5	3	5	5	4	5	40	5	5	5	5	5	5	5	5	5	5	50
2	3	2	6	4	1	2	4	2	2	2	3	1	1	2	3	4	2	2	3	3	4	3	3	27	5	5	3	4	5	5	5	4	4	4	44
2	1	1	1	2	1	1	2	2	1	2	1	1	2	3	2	2	3	2	3	3	3	3	3	24	2	2	2	2	4	4	4	4	4	4	32
2	3	2	5	2	1	1	2	2	1	2	2	1	1	2	4	4	4	4	4	4	4	4	4	36	4	4	4	4	4	4	4	4	4	4	40
2	1	1	3	1	1	1	1	1	1	2	1	1	1	2	5	5	5	5	5	5	5	5	5	45	5	5	5	5	5	5	5	5	5	5	50
2	3	2	3	1	1	1	2	1	2	1	1	1	1	2	5	5	5	5	5	5	5	5	5	45	5	5	5	5	5	5	5	5	5	5	50
2	3	1	1	4	1	2	4	3	2	2	1	2	2	2	4	3	3	3	3	3	3	3	3	28	3	4	4	4	4	4	4	4	4	4	39
2	3	2	7	2	1	1	3	2	2	1	1	1	1	2	4	4	4	4	4	4	4	4	4	36	4	4	4	4	4	4	4	4	4	4	40
2	3	2	1	3	1	1	3	2	2	2	2	1	2	3	4	4	2	3	4	4	4	3	4	32	3	3	3	3	4	4	4	4	4	4	36
2	3	2	2	3	1	2	3	2	2	2	1	1	2	3	4	4	4	4	5	4	3	3	4	35	4	4	4	4	4	4	4	4	4	4	40
2	3	2	3	2	1	1	3	2	2	2	1	1	3	2	4	4	3	3	5	5	5	5	5	39	4	3	4	4	4	4	4	4	4	4	39
2	3	2	3	2	1	1	2	1	1	3	1	1	3	2	4	4	3	3	3	4	4	3	4	32	4	4	4	4	4	5	5	5	4	4	43
2	3	2	3	3	1	1	4	2	1	1	2	2	2	2	4	4	3	4	4	4	4	4	4	35	4	4	4	4	4	4	4	4	4	4	40
2	1	2	3	1	1	1	1	1	2	1	1	1	2	2	4	4	3	3	4	4	4	3	4	33	3	3	4	3	4	5	5	4	5	4	40
2	1	2	2	3	1	1	2	3	2	2	1	1	1	2	4	4	3	4	4	4	4	4	4	35	4	4	4	4	4	4	4	4	4	4	40
2	1	1	6	1	1	1	2	1	1	2	1	2	3	2	3	3	3	3	3	3	3	3	3	27	3	3	3	3	3	3	3	3	3	3	30
2	1	1	3	1	1	1	1	1	1	2	1	1	2	2	4	4	3	4	4	3	4	4	4	34	4	4	4	4	5	5	5	4	4	4	43
2	3	2	2	4	2	2	4	3	2	2	1	2	2	2	5	5	2	2	2	2	1	2	3	24	5	5	5	5	5	5	4	4	4	3	45
2	3	2	5	3	1	1	3	2	1	2	2	1	2	2	4	4	4	4	4	4	4	4	4	36	4	4	4	4	4	4	4	4	4	4	40
2	3	2	7	2	1	1	3	1	1	1	2	1	2	2	4	4	3	4	3	4	4	4	4	34	4	4	4	4	4	4	4	4	4	4	40
2	3	2	2	3	1	1	4	2	2	2	1	1	1	3	3	3	3	3	5	5	5	5	5	37	2	2	2	2	2	2	3	2	2	2	21
2	1	1	7	1	1	1	2	1	2	1	1	1	2	3	5	5	5	5	5	5	5	5	5	45	5	5	2	2	5	5	5	5	5	5	44
2	3	2	5	3	1	2	4	2	1	2	2	2	2	2	4	4	1	4	3	3	3	3	4	29	4	4	4	4	4	4	4	4	4	4	40
2	3	1	2	2	1	1	3	3	1	2	2	2	2	3	3	2	2	3	2	2	3	3	3	23	3	3	3	4	4	4	3	3	3	3	33
2	3	2	7	3	3	1	4	1	2	1	2	1	2	2	5	5	5	5	5	5	5	5	5	45	5	5	5	5	5	5	5	5	5	5	50
2	2	2	7	2	1	1	2	1	1	1	1	1	1	2	4	3	3	4	4	3	4	4	4	33	4	4	4	4	4	4	4	4	4	4	40
2	3	2	2	2	1	1	3	2	2	2	2	1	2	2	3	3	3	3	3	3	3	3	3	27	3	3	3	3	3	3	3	3	3	3	30
2	1	1	1	2	1	1	2	1	1	2	1	1	2	3	3	3	3	3	3	3	3	3	3	27	3	3	3	3	3	3	3	3	3	3	30
2	1	1	2	1	1	1	1	1	1	3	1	2	1	2	5	5	5	5	5	5	5	5	5	45	5	5	5	5	5	5	5	5	5	5	50
2	1	2	2	2	1	1	2	2	1	2	1	2	3	3	3	3	3	3	3	3	3	3	3	27	3	3	3	3	3	3	3	3	3	3	30
2	3	2	2	3	1	1	3	2	1	2	2	1	2	3	4	4	4	4	4	4	4	4	4	36	4	4	4	4	4	4	4	4	4	4	40
2	3	2	2	2	1	1	2	2	1	2	1	2	2	3	3	3	3	3	3	3	3	3	3	27	3	3	3	3	3	3	3	3	3	3	30
2	1	2	2	2	1	1	2	2	1	2	1	3	3	3	3	3	3	3	5	5	4	4	4	34	4	4	4	4	4	4	4	4	4	4	40
2	2	2	1	2	1	1	2	2	2	2	1	1	2	2	3	3	1	2	3	3	3	3	3	24	3	3	3	3	3	3	3	3	3	3	30
2	3	2	2	3	1	1	4	1	2	2	1	2	2	3	3	3	3	3	3	3	3	3	3	27	3	3	3	3	3	3	3	3	3	3	30
2	3	2	5	2	1	1	3	3	1	2	2	1	1	3	5	5	4	5	3	3	5	5	5	40	5	5	5	5	5	5	5	5	5	5	50
2	3	2	7	3	1	1	3	2	1	2	1	1	2	3	5	3	3	3	4	4	4	4	5	35	4	4	3	3	5	5	5	5	4	4	42
2	1	2	1	2	1	1	2	2	1	2	1	1	2	2	5	5	4	5	5	5	5	5	5	44	5	5	5	5	5	5	5	5	5	5	50
2	3	2	3	4	1	2	4	3	2	2	1	1	3	3	4	4	4	4	5	5	5	4	4	39	4	5	4	4	5	5	5	5	4	5	46
2	4	1	5	3	1	2	4	3	2	2	2	1	2	3	4	3	3	3	3	3	3	3	3	28	3	3	3	3	4	4	4	3	4	3	34
2	3	2	1	3	1	1	4	2	1	2	1	1	2	2	4	4	3	3	3	3	4	4	4	32	4	4	4	4	4	4	4	4	4	4	40
2	3	2	5	1	1	1	2	2	1	1	2	1	3	2	4	4	4	4	4	4	4	4	4	36	4	4	4	4	4	4	4	4	4	4	40
1	1	2	2	1	1	1	1	1	1	1	1	1	1	3	5	5	5	5	5	5	5	5	5	45	5	5	5	5	5	5	5	5	5	5	50
2	2	2	2	3	1	1	3	2	2	1	1	1	3	2	3	3	2	4	4	4	3	4	4	31	4	4	4	4	4	5	4	4	4	5	42
1	2	2	5	2	1	1	2	2	1	2	1	1	1	3	5	5	5	5	5	5	5	5	5	45	5	5	5	5	5	5	5	5	5	5	50
2	3	2	1	3	1	1	3	3	1	2	1	2	2	3	4	5	3	4	3	3	5	3	4	34	4	4	4	5	5	5	5	5	4	5	46
2	3	2	5	2	1	1	2	2	1	2	2	2	2	2	4	4	2	3	4	3	4	4	4	32	3	3	3	3	4	4	4	4	4	4	36
2	3	2	3	3	1	1	4	3	1	2	2	2	3	2	5	5	5	5	5	5	5	5	5	45	5	5	5	5	5	5	5	5	5	5	50
2	1	1	3	1	1	1	1	2	1	2	1	2	2	3	3	3	3	3	3	3	3	3	3	27	3	3	3	3	3	3	3	3	3	3	30
2	3	2	6	3	2	1	4	2	2	1	2	1	2	3	4	4	4	1	4	3	4	4	4	32	4	4	3	4	4	4	4	4	4	4	39
2	3	1	5	2	1	1	2	2	1	2	1	1	1	3	4	4	4	4	4	4	4	4	4	36	4	4	4	4	4	4	4	4	4	4	40
2	3	2	2	2	1	1	2	2	1	2	1	2	2	2	3	3	3	3	3	3	3	3	3	27	3	3	3	3	3	3	3	3	3	3	30
2	3	2	1	2	1	2	3	1	2	2	3	1	1	2	5	5	5	5	5	5	5	5	5	45	5	5	5	5	5	5	5	5	5	5	50
2	3	2	3	1	1	1	2	1	1	1	1	1	2	2	4	4	4	4	4	4	4	4	4	36	4	4	4	4	4	4	4	4	4	4	40
2	1	2	7	2	1	1	2	1	2	2	1	2	1	2	4	5	3	4	4	4	3	4	4	35	3	3	4	3	5	5	5	5	5	5	43
2	1	1	1	1	1	1	1	1	1	1	1	2	1	2	4	4	4	4	4	4	4	4	4	36	3	3	3	3	3	3	3	3	3	3	30
1	1	2	7	2	1	1	2	1	1	1	1	1	1	2	4	4	4	4	4	4	4	4	4	36	4	4	4	4	4	4	4	4	4	4	40
2	3	2	6	2	1	1	2	1	1	2	1	2	3	3	5	4	1	2	5	4	3	3	3	30	3	3	3	3	3	3	3	3	3	3	30
2	3	1	7	2	1	1	2	1	1	2	1	1	1	2	3	3	3	3	3	3	3	3	3	27	3	3	3	3	3	3	3	3	3	3	30
2	1	1	1	1	1	1	1	1	1	2	1	1	1	3	3	3	3	3	3	3	3	2	3	26	3	3	3	3	3	3	3	3	3	3	30
2	1	1	3	2	1	1	2	2	1	2	1	1	3	3	2	2	1	1	3	3	5	3	2	22	3	3	3	3	4	4	4	2	2	3	31
1	2	2	5	2	1	1	2	2	1	2	1	1	2	2	3	3	3	3	4	3	4	4	4	31	4	4	4	4	4	4	4	4	4	4	40
2	3	2	7	2	1	1	2	2	1	2	1	1	3	2	3	3	3	3	3	3	3	3	3	27	3	3	3	3	3	3	3	3	3	3	30
2	3	1	2	2	1	1	2	2	1	2	1	1	3	3	5	4	4	3	5	5	4	4	5	39	4	5	4	4	5	5	5	4	5	4	45
2	3	2	5	3	1	1	4	2	2	2	2	2	2	2	4	4	4	4	4	4	4	4	4	36	4	4	4	4	4	4	4	4	4	4	40
2	1	1	2	1	1	1	1	2	1	2	1	1	1	2	3	3	3	3	3	3	3	3	3	27	3	3	3	3	3	3	3	3	3	3	30
2	3	2	6	3	1	1	3	2	1	2	1	1	3	2	3	3	3	3	3	3	3	3	3	27	3	3	3	3	3	3	3	3	3	3	30
2	3	1	2	2	1	1	2	2	1	2	1	2	2	3	4	4	4	4	4	4	4	4	4	36	3	3	3	3	3	3	3	3	3	3	30
2	4	1	5	2	1	1	4	3	1	2	2	2	3	3	4	4	4	4	3	3	3	3	3	31	3	3	3	3	3	3	3	3	3	3	30
2	3	2	5	2	1	1	2	2	1	2	1	1	1	3	5	5	4	5	5	5	5	5	5	44	5	5	5	5	5	5	5	5	5	5	50
2	1	1	7	3	1	1	3	2	1	2	1	1	3	2	4	3	3	2	4	3	3	3	3	28	3	2	3	2	4	4	3	4	3	2	30
2	3	2	2	2	1	1	2	2	1	2	1	1	1	3	3	3	2	2	2	2	2	2	2	20	3	3	3	3	3	3	3	3	3	3	30
2	3	2	2	1	1	1	1	2	1	2	1	2	3	3	3	2	2	3	2	2	3	2	2	21	3	3	2	3	4	5	5	2	2	2	31
2	1	2	4	2	1	1	3	2	1	2	2	2	2	3	3	3	3	3	3	3	3	3	3	27	3	3	3	3	3	3	3	3	3	3	30
2	3	2	5	3	1	2	4	2	2	2	2	1	2	2	4	4	4	4	4	4	4	4	4	36	4	4	4	4	4	4	4	4	4	4	40
2	2	2	7	2	1	1	2	2	1	1	1	1	3	2	4	4	3	5	5	3	4	4	5	37	4	4	4	4	4	5	4	4	4	4	41
2	3	2	2	3	1	1	3	2	2	2	2	2	3	3	4	3	3	3	3	3	3	3	3	28	3	3	3	3	5	5	5	4	4	3	38
2	1	2	7	2	1	1	2	1	2	1	2	1	1	2	4	3	3	4	3	3	3	3	3	29	3	3	3	3	3	3	3	3	3	3	30
2	3	2	4	2	1	1	2	2	1	2	1	2	2	3	3	3	3	3	5	3	4	3	3	30	3	4	3	3	4	4	4	4	4	4	37
2	2	2	3	2	1	1	3	1	1	1	1	2	3	2	5	5	5	5	5	5	5	5	5	45	5	5	5	5	5	5	5	5	5	5	50
2	3	1	6	3	1	1	3	2	1	2	2	1	1	3	4	4	1	2	2	2	3	3	3	24	3	3	3	3	4	4	4	3	3	3	33
2	3	2	3	3	1	1	3	2	2	2	1	3	2	3	4	4	3	2	5	3	3	3	3	30	3	3	3	3	3	3	3	3	5	3	32
2	1	1	3	1	1	1	1	1	1	2	1	2	3	2	4	3	3	3	3	3	3	3	3	28	3	3	3	3	3	4	4	4	4	4	35
2	4	2	2	3	1	1	2	3	1	2	2	2	2	2	4	4	4	4	3	3	3	3	3	31	4	3	4	4	4	4	4	4	4	4	39
2	1	1	1	2	1	1	2	1	1	2	1	1	2	3	4	4	3	4	4	4	4	4	4	35	4	4	4	4	4	4	4	4	4	4	40
2	3	2	7	3	1	2	4	2	1	3	1	1	1	2	3	3	3	3	3	3	3	3	3	27	3	3	3	3	3	3	3	3	3	3	30
2	3	2	1	3	1	2	2	2	1	3	2	2	2	2	4	4	2	2	4	2	2	2	3	25	2	2	2	4	4	4	4	4	4	4	34
2	3	2	2	1	1	1	2	2	1	1	1	1	1	3	5	5	5	5	4	4	4	5	5	42	5	5	5	5	5	5	5	5	5	5	50
2	3	2	7	3	1	1	4	2	1	2	2	1	2	2	3	3	3	3	4	4	3	3	3	29	3	3	2	2	3	3	2	3	3	3	27
2	3	1	2	2	1	1	2	3	1	2	1	1	1	3	4	4	4	4	4	4	4	4	4	36	4	4	4	4	4	4	4	4	4	4	40
2	2	1	2	1	1	1	1	2	1	2	1	2	2	2	3	3	3	3	4	3	3	3	3	28	4	3	3	3	4	4	4	4	4	4	37
2	3	1	7	3	1	2	4	2	2	1	1	2	3	2	4	4	4	5	5	5	5	5	5	42	5	5	5	3	5	5	5	5	5	5	48
2	3	2	1	3	1	1	3	2	2	2	1	3	3	3	4	3	1	1	5	4	5	3	2	28	3	3	3	3	3	3	3	3	3	3	30
2	2	1	7	4	1	2	4	2	2	3	1	1	1	2	5	4	4	4	4	4	4	3	5	37	3	3	3	3	5	5	4	4	4	4	38
2	1	1	7	1	1	1	1	1	1	2	1	2	2	3	3	3	3	3	3	3	3	3	3	27	3	3	3	3	3	3	3	3	3	3	30
2	3	2	2	3	2	2	4	2	2	1	2	1	2	3	3	3	4	4	4	4	4	4	4	34	4	4	4	5	5	5	5	5	5	5	47
1	1	1	5	1	1	1	1	2	1	1	1	2	2	2	4	4	4	4	4	4	4	4	4	36	4	4	4	4	4	4	4	4	4	4	40
2	3	2	7	2	1	1	3	2	2	1	1	1	1	2	5	5	5	5	5	4	5	5	5	44	5	5	5	5	5	5	5	5	5	5	50
2	1	2	1	1	1	1	1	1	1	2	1	2	2	3	5	5	5	5	5	5	5	5	5	45	5	5	5	5	5	5	5	5	5	5	50
2	3	2	6	2	1	1	3	2	1	3	2	1	1	2	4	4	3	3	4	3	4	4	4	33	4	4	4	4	4	4	4	4	4	4	40
2	2	2	3	2	1	1	2	1	1	1	1	1	1	3	4	4	2	2	3	3	3	3	3	27	3	3	3	3	4	4	4	4	4	4	36
2	1	1	7	1	1	1	1	1	1	2	1	1	2	2	3	3	3	3	5	5	4	3	3	32	4	4	4	4	4	4	4	4	4	4	40
2	3	2	3	2	1	1	3	1	1	3	1	1	2	2	3	4	4	4	3	3	3	3	3	30	4	4	3	3	3	3	3	3	3	3	32
1	1	1	5	1	1	1	2	1	1	2	2	2	2	3	4	4	4	4	4	4	4	4	4	36	4	4	4	4	4	4	4	4	4	4	40
1	2	2	5	2	1	1	2	2	1	3	1	1	2	3	4	4	3	4	3	3	4	4	4	33	4	4	4	4	4	4	4	4	4	4	40
2	3	2	5	2	1	1	3	2	1	1	1	1	1	3	3	3	3	3	3	3	3	3	3	27	3	3	3	3	3	3	3	3	3	3	30
2	2	2	3	1	1	1	2	1	1	1	1	2	2	2	4	4	4	4	4	3	4	3	4	34	4	4	4	4	4	4	4	4	4	4	40
2	3	2	1	3	1	1	2	2	1	1	1	1	2	3	5	5	5	5	5	5	5	5	5	45	5	5	5	5	5	5	5	5	5	5	50
2	1	2	2	1	1	1	1	2	1	2	1	1	1	2	4	4	3	4	4	3	3	4	3	32	4	4	4	4	4	4	4	4	4	4	40
2	3	2	7	3	1	2	4	1	2	1	2	1	1	3	3	3	3	3	3	3	3	3	3	27	3	3	3	3	3	3	3	3	3	3	30
2	3	2	3	2	1	1	2	1	1	2	2	3	3	3	3	2	3	2	3	3	3	3	3	25	3	3	3	3	3	3	3	3	3	3	30
2	3	1	3	4	1	2	4	2	2	2	1	1	2	2	5	5	4	5	5	5	5	5	5	44	4	4	4	4	5	5	5	5	5	5	46
2	3	2	3	2	1	1	3	1	2	2	1	2	3	3	3	3	3	3	3	3	3	3	3	27	3	3	3	3	3	3	3	3	3	3	30
2	1	2	2	1	1	1	1	2	1	1	1	2	2	3	4	3	3	3	4	3	3	3	3	29	3	3	3	2	3	3	3	3	3	3	29
2	3	2	5	2	1	1	3	2	2	1	2	1	1	1	4	4	4	4	4	3	4	4	4	35	5	5	3	4	5	5	5	5	5	5	47
2	3	2	3	3	1	1	3	1	1	2	1	2	3	2	4	4	3	3	3	3	3	3	3	29	3	3	3	3	3	3	3	3	3	3	30
2	2	2	2	2	1	1	2	2	1	2	1	1	2	3	5	4	1	1	5	5	3	3	4	31	3	3	4	3	5	5	5	4	4	4	40
2	3	2	1	2	1	1	3	2	2	2	2	1	2	3	4	4	1	3	3	3	4	3	3	28	3	4	4	3	4	4	4	4	4	4	38
2	1	1	1	2	1	1	2	1	1	2	1	1	1	3	4	4	3	3	4	4	2	3	3	30	3	3	3	4	4	4	4	4	4	3	36
2	1	1	5	2	1	1	2	2	1	2	1	1	2	3	5	5	5	5	5	5	5	5	5	45	5	5	5	5	5	5	5	5	5	5	50
2	1	1	3	1	1	1	1	1	1	2	1	2	2	3	3	3	3	3	3	3	3	3	3	27	3	3	3	3	3	3	3	3	3	3	30
1	3	1	5	1	1	1	1	2	2	1	1	1	1	3	5	5	5	5	5	5	5	5	5	45	5	5	5	5	5	5	5	5	5	5	50
2	4	1	6	1	1	1	3	1	1	3	1	2	3	2	4	3	3	4	3	3	4	4	4	32	3	5	3	3	5	5	5	5	4	3	41
2	3	1	3	2	1	1	1	1	1	2	1	1	1	2	5	3	3	5	5	5	5	5	5	41	5	5	5	5	5	5	5	5	5	5	50
2	3	2	3	2	1	2	2	1	1	2	1	1	1	2	5	5	4	4	4	4	4	4	4	38	5	5	5	5	5	5	5	5	5	5	50
2	1	1	7	1	1	1	1	1	1	1	1	1	1	2	5	5	3	4	5	5	5	5	5	42	5	5	5	5	5	5	5	5	5	5	50
1	3	2	2	3	1	2	2	1	1	3	1	3	3	3	3	2	3	3	2	3	3	2	2	23	2	2	3	3	4	3	3	3	3	2	28
2	1	1	1	2	1	1	2	2	1	2	2	1	2	2	5	4	3	4	5	4	5	5	5	40	4	4	4	4	4	4	4	4	4	4	40
2	3	2	7	2	1	2	4	1	1	2	2	1	2	2	4	4	3	3	2	2	3	2	3	26	3	3	3	3	4	4	4	4	4	4	36
2	1	1	5	1	1	1	1	1	1	2	1	1	2	3	4	2	1	3	2	3	3	2	2	22	2	3	3	3	4	4	4	4	4	3	34
2	1	2	7	2	1	1	2	2	1	2	1	1	3	2	3	3	2	2	3	3	3	2	3	24	2	2	2	2	3	3	3	2	2	3	24
1	1	1	5	1	1	1	1	3	1	1	1	1	1	2	5	5	5	5	5	5	5	5	5	45	5	5	5	5	5	5	5	5	5	5	50
2	3	1	7	1	1	1	2	2	1	2	1	2	2	3	3	3	3	3	3	3	3	3	3	27	3	3	3	3	3	3	3	3	3	3	30
2	1	1	5	1	1	1	1	1	1	2	1	1	1	2	4	4	3	3	3	3	3	3	3	29	3	3	3	3	4	4	4	4	4	4	36
2	3	2	2	2	1	1	3	2	1	3	1	2	3	3	3	3	3	3	3	3	3	3	3	27	3	3	3	3	3	3	3	3	3	3	30
2	3	2	1	3	1	1	4	2	2	2	1	1	1	2	5	5	5	5	5	5	5	5	5	45	5	5	5	5	5	5	5	5	5	5	50
2	1	2	2	2	1	1	2	2	1	2	1	2	3	2	5	3	3	3	5	5	5	5	5	39	5	5	5	5	5	5	5	5	5	5	50
2	1	2	5	1	1	1	1	1	2	3	1	1	1	3	4	4	4	4	4	4	4	4	4	36	4	4	4	4	4	4	4	4	4	4	40
2	1	2	7	2	1	1	2	1	2	2	1	1	1	2	5	5	5	5	5	5	5	5	5	45	5	5	5	5	5	5	5	5	5	5	50
2	3	1	7	1	1	1	4	1	2	1	1	1	1	2	5	5	5	5	5	5	5	5	5	45	5	5	5	5	5	5	5	5	5	5	50
2	3	2	3	3	1	1	3	2	2	2	1	2	1	2	5	5	3	3	4	3	3	3	3	32	4	4	4	4	4	5	4	4	4	4	41
1	1	2	2	2	1	1	1	2	1	2	1	2	2	2	4	3	3	3	3	3	4	3	3	29	3	4	4	3	4	4	4	4	3	3	36
2	2	2	2	2	1	1	2	2	1	3	1	1	2	2	3	3	1	2	4	2	4	3	4	26	3	4	4	4	4	5	4	4	4	4	40
2	3	1	2	2	1	1	2	2	1	2	1	2	2	3	3	3	3	3	3	3	3	3	3	27	3	3	3	3	3	3	3	3	3	3	30
2	2	2	1	2	1	1	2	3	1	3	1	2	3	3	4	2	2	2	2	1	2	2	2	19	2	2	2	2	4	4	3	2	2	2	25
2	1	1	7	1	1	1	1	1	1	2	1	1	2	2	5	5	5	5	5	5	5	5	5	45	5	5	5	5	5	5	5	5	5	5	50
2	3	2	1	2	1	1	2	3	1	3	1	2	1	2	3	3	2	4	4	3	4	4	4	31	4	3	2	4	5	5	5	4	4	4	40
2	3	2	1	2	1	1	4	3	2	2	1	1	2	2	5	5	4	4	5	3	5	4	4	39	4	5	4	5	5	5	5	5	5	3	46
2	3	2	1	2	1	1	3	2	2	2	2	1	2	2	5	5	5	5	5	5	5	5	5	45	5	5	5	5	5	5	5	5	5	5	50
2	2	2	1	2	1	2	3	3	2	3	2	2	2	2	4	4	3	3	4	3	3	3	4	31	4	5	4	4	5	5	5	4	4	4	44
2	3	2	1	2	1	2	3	3	2	3	2	1	1	2	4	4	4	3	5	4	3	3	4	34	4	4	4	4	5	5	5	4	4	5	44
2	3	1	1	2	1	1	2	2	1	2	1	2	2	2	3	3	1	3	3	2	3	3	3	24	3	3	3	3	4	4	4	3	3	4	34
1	3	3	1	2	1	1	2	3	1	3	1	1	1	2	4	4	1	3	3	2	3	3	3	26	3	3	3	3	3	3	3	3	3	3	30
2	3	2	1	2	1	1	3	2	1	2	1	2	2	2	5	5	4	4	5	5	5	5	5	43	5	5	5	5	5	5	4	5	5	5	49
2	2	2	1	1	1	1	2	2	1	2	1	1	2	2	4	3	2	3	4	3	4	3	4	30	4	3	4	4	4	4	4	5	4	4	40
2	3	2	2	3	1	1	3	2	2	1	1	1	1	2	5	5	3	4	5	5	5	5	5	42	5	5	5	5	5	5	5	5	5	5	50
2	2	2	2	3	1	1	3	2	1	2	1	1	3	3	4	3	3	3	2	2	4	3	3	27	3	3	3	3	4	4	4	4	4	4	36
2	3	2	1	3	1	1	4	2	1	2	1	1	3	2	4	4	4	4	4	4	4	4	4	36	4	4	4	4	4	4	4	4	4	4	40
2	3	2	3	3	1	1	3	2	1	1	1	1	3	3	5	4	3	3	5	4	5	4	4	37	5	4	4	4	5	5	5	4	4	5	45
2	2	2	6	2	1	1	2	2	2	2	1	2	1	2	4	5	4	5	3	2	5	4	4	36	4	4	4	4	5	5	5	5	5	5	46
2	3	2	1	3	1	1	3	2	1	2	1	2	3	2	5	4	1	2	1	2	3	2	2	22	2	2	2	3	4	4	4	3	3	3	30
2	4	2	5	3	1	2	4	2	1	2	2	1	2	2	4	4	4	4	4	4	4	4	4	36	4	4	4	4	4	4	4	4	4	4	40
2	3	2	1	3	1	2	4	2	2	2	1	2	3	2	4	4	3	2	5	5	3	3	3	32	3	3	3	3	5	5	5	4	5	5	41
2	3	2	2	4	1	1	3	3	1	2	1	1	2	2	5	4	4	4	5	4	4	4	4	38	4	4	4	5	5	5	5	4	4	4	44
2	2	1	2	2	1	1	2	2	1	2	1	3	2	2	4	4	2	3	5	4	3	3	3	31	2	3	1	3	4	4	4	3	4	3	31
2	3	2	1	3	1	1	2	2	1	3	2	2	3	3	4	4	3	4	4	3	4	3	4	33	4	4	3	4	4	4	4	4	4	4	39
2	3	1	5	2	1	1	3	1	1	2	1	2	3	3	5	3	1	2	2	3	3	3	3	25	3	3	3	3	3	3	3	3	3	3	30
2	3	2	1	3	1	1	2	2	1	2	1	2	3	2	3	4	2	3	4	3	4	3	4	30	3	4	3	4	5	5	5	5	4	4	42
2	3	2	5	3	1	1	3	2	1	3	1	1	2	2	4	4	4	4	4	4	4	3	3	34	3	3	3	3	3	3	3	3	3	3	30
2	3	2	1	4	2	2	4	3	2	2	1	1	3	3	5	4	3	3	5	3	2	3	3	31	2	2	2	3	3	4	5	3	5	5	34
